# Supplementary material for: A revised perspective on the evolution of the lateral frontal cortex in primates
Source: Sci Adv. 2023 May 19;9(20):eadf9445. doi: 10.1126/sciadv.adf9445 (PMC10198639; doi:10.1126/sciadv.adf9445)
Supplement: Supplementary file 2 — Data S1 and S2 [file sciadv.adf9445_data_s1_and_s2.zip]

Archive with 2 entries (2 files):
- adf9445_Data_S1.xlsx
- adf9445_Data_S2.xlsx
