# Supplementary material for: A revised perspective on the evolution of the lateral frontal cortex in primates
Source: Sci Adv. 2023 May 19;9(20):eadf9445. doi: 10.1126/sciadv.adf9445 (PMC10198639; doi:10.1126/sciadv.adf9445)
Supplement: Supplementary file 2 — Data S1 and S2 [file sciadv.adf9445_data_s1_and_s2.zip › adf9445_Data_S1.xlsx]

## Sheet: Amiez_Lateral_Frontal_Sulci_sta
SPECIE	ID	HEM	spur_presence	spur_TYPE	SPRS_ORIENTATION	SPRS_ORIENTATION_VAR	SPRS_CAUDAL_Y	SPRS_ROSTRAL_Y	SPRS_MIDDLE_Y	SFSPSPRS_CONFIG_AS_IN_HUMAN	SPRS_PRESENCE	SFSP_PRESENCE	SFSP_JOINS_SPRS	SFSP_CAUDAL_Y	SFSP_ROSTRAL_Y	SFSA_CAUDAL_PRESENCE	SFSA_CAUDAL_Y	SFSA_ROSTRAL_PRESENCE	SFSA_ROSTRAL_Y	IPRSS_PRESENCE	IPRSS_CAUDAL_Y	PMFSP_POST_Y	IPRSS_ROSTRAL_Y	IPRSP_PRESENCE	IPRSP_TYPE	IPRSP_TYPE_VAR	IPRSP_ROSTRAL_Y	IPRSP_CAUDAL_Y	PMFSP_JOINS_IPRSS	IPRSI_PRESENCE	IFS_PRESENCE	IPRSIIFS_INTERSECTION_PRESENCE	IFS_SEGMENTS_N	IFS_CAUDAL_Y	IFS_ROSTRALEND_Y	IFS_ROSTRALEND_FORK_PRESENCE	IMFSV_PRESENCE	FORK_IMFSV_PRESENCE	IMFSV_FORK_Y	IMFSV_FORK_Z	IMFSH_PRESENCE	IMFSH_CAUDALEND_FORK_PRESENCE	IMFSH_CAUDAL_Y	PMFSP_PRESENCE	PMFSP_JOINS_IPRSS	PMFSP_ANT_Y	PMFSP_JOINS_PMFSI	PMFSI_PRESENCE	PMFSI_Y
HUMAN	100610	LH	NA	NA	VERTICAL	2	-10	-10	-10	1	1	1	1	-10	11	1	8	1	28	1	0	11	7	1	SULCUS	1	7	0	1	1	1	1	1	8	25	1	1	1	59	-3	1	1	42	1	1	22	0	1	19
HUMAN	100610	RH	NA	NA	VERTICAL	2	-8	-8	-8	1	1	1	1	-8	3	1	2	1	30	1	7	10	10	1	SULCUS	1	10	7	1	1	1	0	1	24	34	1	1	1	60	0	1	1	42	1	1	19	0	1	18
HUMAN	102311	LH	NA	NA	VERTICAL	2	-9	-9	-9	1	1	1	1	-9	15	1	-5	1	16	1	5	16	7	1	SULCUS	1	7	5	0	1	1	1	1	15	42	1	1	1	62	-5	1	1	45	1	1	24	1	1	24
HUMAN	102311	RH	NA	NA	VERTICAL	2	-9	-9	-9	1	1	1	1	-9	7	1	-3	1	31	1	6	9	6	1	SULCUS	1	6	6	0	1	1	0	1	18	42	1	1	1	62	0	1	1	30	1	1	27	0	1	20
HUMAN	102816	LH	NA	NA	VERTICAL	2	-5	-5	-5	1	1	1	1	-5	14	1	13	1	36	1	2	10	5	1	SULCUS	1	5	2	0	1	1	1	1	9	18	1	1	1	61	4	1	1	52	1	1	24	1	1	24
HUMAN	102816	RH	NA	NA	VERTICAL	2	-8	-8	-8	1	1	1	1	-8	7	1	9	1	42	1	0	17	3	1	SULCUS	1	3	0	0	1	1	1	1	9	39	1	1	1	61	3	1	0	49	1	1	22	0	1	28
HUMAN	104416	LH	NA	NA	VERTICAL	2	-4	-4	-4	1	1	1	1	-4	4	1	16	1	40	1	3	10	NA	0	NA	NA	NA	NA	1	1	1	1	1	10	39	1	1	1	59	4	1	1	48	1	1	1	0	1	18
HUMAN	104416	RH	NA	NA	VERTICAL	2	-4	-4	-4	1	1	1	1	-4	6	1	9	1	30	1	-2	20	7	1	SULCUS	1	7	-2	0	1	1	1	1	10	33	1	1	1	59	12	1	1	36	1	1	25	0	1	28
HUMAN	105923	LH	NA	NA	VERTICAL	2	-9	-9	-9	1	1	1	1	-9	3	1	-1	1	37	1	12	7	NA	1	SULCUS	1	NA	12	1	1	1	1	1	9	30	1	1	1	57	6	1	1	45	1	1	12	0	1	21
HUMAN	105923	RH	NA	NA	VERTICAL	2	-4	-4	-4	1	1	1	1	-4	15	1	11	1	33	1	4	19	8	1	SULCUS	1	8	4	0	1	1	1	1	14	36	1	1	1	61	-2	1	1	48	1	1	26	1	1	26
HUMAN	108323	LH	NA	NA	VERTICAL	2	-6	-6	-6	1	1	1	1	-6	3	1	0	1	47	1	-5	10	10	1	SULCUS	1	10	-5	1	1	1	1	1	11	40	1	1	1	63	4	1	1	40	1	1	18	0	1	23
HUMAN	108323	RH	NA	NA	VERTICAL	2	-11	-11	-11	1	1	1	1	-11	-3	1	0	1	26	1	2	14	13	1	SULCUS	1	13	2	1	1	1	1	1	16	39	1	1	1	63	0	1	1	39	1	1	24	0	1	24
HUMAN	109123	LH	NA	NA	VERTICAL	2	-9	-9	-9	1	1	1	1	-9	0	1	0	1	32	1	-4	5	6	1	SULCUS	1	6	-4	1	1	1	1	1	12	33	1	1	1	52	15	1	1	37	1	1	12	0	1	12
HUMAN	109123	RH	NA	NA	VERTICAL	2	-8	-8	-8	1	1	1	1	-8	-1	1	-1	1	34	1	0	10	5	1	SULCUS	1	5	0	0	1	1	1	1	9	24	1	1	1	52	16	1	1	33	1	1	21	1	1	25
HUMAN	111312	LH	NA	NA	VERTICAL	2	-4	-4	-4	1	1	1	1	-4	6	1	16	1	37	1	0	5	1	1	SULCUS	1	1	0	0	1	1	1	1	8	26	1	1	1	61	1	1	1	31	1	1	13	0	1	23
HUMAN	111312	RH	NA	NA	VERTICAL	2	-6	-6	-6	1	1	1	1	-6	16	1	8	1	34	1	10	18	13	1	SULCUS	1	13	10	0	1	1	1	1	16	37	1	1	1	61	-2	1	1	28	1	1	19	0	1	29
HUMAN	111514	LH	NA	NA	VERTICAL	2	-6	-6	-6	1	1	1	1	-6	1	1	6	1	28	1	-1	10	3	1	SULCUS	1	3	-1	0	1	1	1	1	9	31	1	1	1	60	-3	1	1	46	1	0	9	0	1	18
HUMAN	111514	RH	NA	NA	VERTICAL	2	-5	-5	-5	1	1	1	1	-5	-2	1	1	1	29	1	3	17	8	1	SULCUS	1	8	3	0	1	1	1	1	9	18	1	1	1	60	-2	1	1	42	1	1	9	0	1	22
HUMAN	114823	LH	NA	NA	VERTICAL	2	-8	-8	-8	1	1	1	1	-8	-1	1	-1	1	36	1	11	19	9	1	SULCUS	1	9	11	1	1	1	1	1	12	31	1	1	1	62	0	1	1	52	1	1	22	0	1	26
HUMAN	114823	RH	NA	NA	VERTICAL	2	-3	-3	-3	1	1	1	1	-3	6	1	6	1	36	1	5	19	4	1	SULCUS	1	4	5	1	1	1	0	1	21	37	1	1	1	62	1	1	1	49	1	1	18	0	1	17
HUMAN	115017	LH	NA	NA	VERTICAL	2	-8	-8	-8	1	1	1	1	-8	2	1	0	1	25	1	9	16	6	1	SULCUS	1	6	9	0	1	1	1	1	12	33	1	1	1	62	7	1	1	41	1	1	18	1	1	18
HUMAN	115017	RH	NA	NA	VERTICAL	2	-8	-8	-8	1	1	1	1	-8	16	1	20	1	34	1	3	12	8	1	SULCUS	1	8	3	1	1	1	1	1	15	30	1	1	1	62	3	1	1	41	1	1	14	0	1	22
HUMAN	115825	LH	NA	NA	VERTICAL	2	-6	-6	-6	1	1	1	1	-6	4	1	3	1	48	1	0	16	4	1	SULCUS	1	4	0	1	1	1	0	1	7	35	1	1	1	57	10	1	0	36	1	1	27	0	1	23
HUMAN	115825	RH	NA	NA	VERTICAL	2	-2	-2	-2	1	1	1	1	-2	15	1	15	1	33	1	-5	9	3	1	SULCUS	1	3	-5	0	1	1	1	1	7	27	0	1	1	58	0	1	0	46	1	0	5	0	1	20
HUMAN	116726	LH	NA	NA	VERTICAL	2	-6	-6	-6	1	1	1	1	-6	3	1	3	1	36	1	7	13	9	1	SULCUS	1	9	7	1	1	1	1	1	13	39	1	1	1	60	11	1	1	44	1	1	16	0	1	25
HUMAN	116726	RH	NA	NA	VERTICAL	2	-5	-5	-5	1	1	1	1	-5	19	1	7	1	32	1	-2	14	3	1	SULCUS	1	3	-2	0	1	1	1	1	16	41	1	1	1	60	9	1	1	39	1	1	19	0	1	25
HUMAN	118225	LH	NA	NA	VERTICAL	2	-12	-12	-12	1	1	1	1	-12	25	1	22	1	46	1	-8	15	5	1	SULCUS	1	5	-8	1	1	1	0	1	16	40	1	1	1	64	6	1	1	39	1	1	28	1	1	28
HUMAN	118225	RH	NA	NA	VERTICAL	2	-9	-9	-9	1	1	1	1	-9	9	1	4	1	37	1	3	13	11	1	SULCUS	1	11	3	1	1	1	1	1	16	39	1	1	1	64	1	1	1	42	1	1	22	0	1	31
HUMAN	125525	LH	NA	NA	VERTICAL	2	-12	-12	-12	1	1	1	1	-12	9	1	-2	1	44	1	-5	17	2	1	SULCUS	1	2	-5	0	1	1	1	1	10	32	1	1	1	61	4	1	1	36	1	0	25	1	1	28
HUMAN	125525	RH	NA	NA	VERTICAL	2	-9	-9	-9	1	1	1	1	-9	21	1	14	1	39	1	13	10	9	1	SULCUS	1	9	13	1	1	1	1	1	14	33	1	1	1	61	4	1	1	43	1	1	21	0	1	26
HUMAN	126426	LH	NA	NA	VERTICAL	2	-9	-9	-9	1	1	1	1	-9	16	1	20	1	36	1	9	8	7	1	SULCUS	1	7	9	1	1	1	1	1	15	38	1	1	1	58	12	1	1	39	1	1	10	0	1	19
HUMAN	126426	RH	NA	NA	VERTICAL	2	-3	-3	-3	1	1	1	1	-3	21	1	21	1	41	1	6	14	8	1	SULCUS	1	8	6	0	1	1	1	1	17	31	1	1	1	58	6	1	0	41	1	1	14	0	1	24
HUMAN	126931	LH	NA	NA	VERTICAL	2	-10	-10	-10	1	1	1	1	-10	4	1	0	1	28	1	-8	8	0	1	SULCUS	1	0	-8	0	1	1	1	1	1	27	1	1	1	61	3	1	1	45	1	0	10	0	1	19
HUMAN	126931	RH	NA	NA	VERTICAL	2	-8	-8	-8	1	1	1	1	-8	22	1	13	1	31	1	0	18	0	1	SULCUS	1	0	0	0	1	1	1	1	19	33	1	1	1	57	16	1	1	40	1	1	24	0	1	29
HUMAN	128935	LH	NA	NA	VERTICAL	2	-11	-11	-11	1	1	1	1	-11	13	1	13	1	42	1	-6	7	-3	1	SULCUS	1	-3	-6	0	1	1	1	1	9	22	1	1	1	60	-2	1	1	42	1	1	15	0	1	17
HUMAN	128935	RH	NA	NA	VERTICAL	2	-7	-7	-7	1	1	1	1	-7	4	1	3	1	36	1	2	8	5	1	SULCUS	1	5	2	1	1	1	1	1	10	36	1	1	1	60	3	1	1	42	1	1	12	0	1	21
HUMAN	130114	LH	NA	NA	VERTICAL	2	-3	-3	-3	1	1	1	1	-3	9	1	7	1	30	1	-2	12	-3	1	SULCUS	1	-3	-2	0	1	1	1	1	16	31	1	1	1	57	4	1	1	41	1	1	7	0	1	17
HUMAN	130114	RH	NA	NA	VERTICAL	2	-2	-2	-2	1	1	1	1	-2	12	1	21	1	40	1	4	10	9	1	SULCUS	1	9	4	0	1	1	1	1	15	39	1	1	1	64	0	1	1	37	1	1	13	0	1	21
HUMAN	131217	LH	NA	NA	VERTICAL	2	-9	-9	-9	1	1	1	1	-9	12	1	12	1	33	1	3	3	7	1	SULCUS	1	7	3	0	1	0	0	1	NA	NA	NA	1	1	60	-2	1	1	40	1	1	17	1	1	17
HUMAN	131217	RH	NA	NA	VERTICAL	2	-5	-5	-5	1	1	1	1	-5	1	1	18	1	44	1	7	12	6	1	SULCUS	1	6	7	1	1	0	0	1	NA	NA	NA	1	1	60	0	1	1	39	1	1	22	0	1	24
HUMAN	131722	LH	NA	NA	VERTICAL	2	-9	-9	-9	1	1	1	1	-9	7	1	7	1	43	1	-1	7	0	1	SULCUS	1	0	-1	0	1	1	1	1	11	37	1	1	1	60	2	1	0	40	1	1	4	0	1	20
HUMAN	131722	RH	NA	NA	VERTICAL	2	1	1	1	1	1	1	1	1	7	1	7	1	43	1	0	10	9	1	SULCUS	1	9	0	1	1	1	1	1	11	36	1	1	1	60	-2	1	1	49	1	1	15	0	1	18
HUMAN	132118	LH	NA	NA	VERTICAL	2	-7	-7	-7	1	1	1	1	-7	6	1	3	1	43	1	-1	15	1	1	SULCUS	1	1	-1	0	1	1	1	1	12	34	1	1	1	60	10	1	1	52	1	1	20	0	1	27
HUMAN	132118	RH	NA	NA	VERTICAL	2	-8	-8	-8	1	1	1	1	-8	0	1	6	1	33	1	12	19	9	1	SULCUS	1	9	12	0	1	1	0	1	19	40	1	1	1	63	-3	1	1	46	1	1	28	1	1	28
HUMAN	134627	LH	NA	NA	VERTICAL	2	-7	-7	-7	1	1	1	1	-7	21	1	19	1	42	1	10	7	7	1	SULCUS	1	7	10	0	1	1	1	1	7	34	1	1	1	57	7	1	1	37	1	1	12	0	1	22
HUMAN	134627	RH	NA	NA	VERTICAL	2	-5	-5	-5	1	1	1	1	-5	0	1	7	1	46	1	9	19	NA	0	NA	NA	NA	NA	1	1	1	1	1	20	30	1	1	1	57	6	1	1	43	1	1	21	0	1	30
HUMAN	134829	LH	NA	NA	VERTICAL	2	0	0	0	1	1	1	1	0	19	1	7	1	37	1	0	12	6	1	SULCUS	1	6	0	0	1	1	1	1	23	43	1	1	1	62	-5	1	1	55	1	1	22	0	1	28
HUMAN	134829	RH	NA	NA	VERTICAL	2	-7	-7	-7	1	1	1	1	-7	23	1	12	1	39	1	2	9	NA	0	NA	NA	NA	NA	1	1	1	1	1	9	33	1	1	1	62	4	1	1	43	1	1	24	1	1	24
HUMAN	135124	LH	NA	NA	VERTICAL	2	-5	-5	-5	1	1	1	1	-5	0	1	-2	1	30	1	1	4	3	1	SULCUS	1	3	1	0	1	1	1	1	10	31	1	1	1	57	7	1	1	43	1	1	12	0	1	21
HUMAN	135124	RH	NA	NA	VERTICAL	2	-2	-2	-2	1	1	1	1	-2	4	1	5	1	45	1	3	15	5	1	SULCUS	1	5	3	0	1	1	1	1	14	37	1	1	1	61	11	1	1	39	1	1	18	0	1	21
HUMAN	137128	LH	NA	NA	VERTICAL	2	-5	-5	-5	1	1	1	1	-5	6	1	4	1	25	1	6	18	4	1	SULCUS	1	4	6	1	1	1	1	1	12	33	1	1	1	60	-2	1	1	49	1	1	23	0	1	27
HUMAN	137128	RH	NA	NA	VERTICAL	2	-7	-7	-7	1	1	1	1	-7	6	1	0	1	30	1	6	22	9	1	SULCUS	1	9	6	1	1	1	1	1	18	32	1	1	1	60	6	1	0	52	1	1	21	0	1	30
HUMAN	140117	LH	NA	NA	VERTICAL	2	-8	-8	-8	1	1	1	1	-8	11	1	6	1	45	1	-3	5	3	1	SULCUS	1	3	-3	0	1	1	1	1	12	35	1	1	1	57	1	1	1	43	1	1	13	0	1	18
HUMAN	140117	RH	NA	NA	VERTICAL	2	-7	-7	-7	1	1	1	1	-7	6	1	6	1	47	1	-1	15	4	1	SULCUS	1	4	-1	0	1	1	1	1	12	33	1	1	1	57	-2	1	1	48	1	1	12	0	1	24
HUMAN	144226	LH	NA	NA	VERTICAL	2	-3	-3	-3	1	1	1	1	-3	3	1	3	1	31	1	2	13	7	1	SULCUS	1	7	2	1	1	1	1	1	10	40	1	1	1	60	9	1	1	46	1	1	21	1	1	21
HUMAN	144226	RH	NA	NA	VERTICAL	2	-6	-6	-6	1	1	1	1	-6	6	1	6	1	25	1	6	17	NA	0	NA	NA	NA	NA	0	1	1	1	1	14	43	1	1	1	60	-2	1	1	52	1	1	19	0	1	24
HUMAN	145834	LH	NA	NA	VERTICAL	2	-8	-8	-8	1	1	1	1	-8	-3	1	-6	1	34	1	4	12	6	1	SULCUS	1	6	4	0	1	1	1	1	19	33	1	1	1	62	1	1	1	36	1	1	21	1	1	21
HUMAN	145834	RH	NA	NA	VERTICAL	2	-8	-8	-8	1	1	1	1	-8	9	1	22	1	42	1	0	15	7	1	SULCUS	1	7	0	1	1	1	1	1	14	30	1	1	1	63	12	1	1	33	1	1	25	1	1	28
HUMAN	146129	LH	NA	NA	VERTICAL	2	-14	-14	-14	1	1	1	1	-14	-2	1	-3	1	30	1	-9	3	-7	1	SULCUS	1	-7	-9	1	1	1	1	1	6	24	1	1	1	57	10	1	1	53	1	1	7	0	1	15
HUMAN	146129	RH	NA	NA	VERTICAL	2	-9	-9	-9	1	1	1	1	-9	12	1	17	1	38	1	1	15	6	1	SULCUS	1	6	1	1	1	1	1	1	13	32	0	1	1	57	7	1	1	42	1	1	23	0	1	24
HUMAN	146432	LH	NA	NA	VERTICAL	2	-15	-15	-15	1	1	1	1	-15	-4	1	-8	1	31	1	-5	7	NA	0	NA	NA	NA	NA	0	1	1	0	1	16	36	1	1	1	60	8	1	1	36	1	1	24	0	1	24
HUMAN	146432	RH	NA	NA	VERTICAL	2	-9	-9	-9	1	1	1	1	-9	-1	1	-1	1	33	1	3	17	7	1	SULCUS	1	7	3	1	1	1	1	1	10	28	1	1	1	60	-3	1	1	38	1	1	20	1	1	20
HUMAN	146735	LH	NA	NA	VERTICAL	2	-8	-8	-8	1	1	1	1	-8	-1	1	4	1	39	1	6	14	11	1	SULCUS	1	11	6	0	1	1	1	1	10	35	0	1	1	57	7	1	1	42	1	1	4	1	1	21
HUMAN	146735	RH	NA	NA	VERTICAL	2	-6	-6	-6	1	1	1	1	-6	18	1	18	1	39	1	0	15	3	1	SULCUS	1	3	0	0	1	1	1	1	13	33	1	1	1	57	6	1	1	46	1	1	17	0	1	24
HUMAN	146937	LH	NA	NA	VERTICAL	2	-8	-8	-8	1	1	1	1	-8	7	1	9	1	36	1	6	4	4	1	SULCUS	1	4	6	0	1	1	1	1	7	35	1	1	1	60	-1	1	1	49	1	1	10	0	1	21
HUMAN	146937	RH	NA	NA	VERTICAL	2	-6	-6	-6	1	1	1	1	-6	18	1	23	1	43	1	1	15	NA	0	NA	NA	NA	NA	0	1	1	1	1	8	37	1	1	1	64	11	1	1	45	1	1	17	1	1	21
HUMAN	148133	LH	NA	NA	VERTICAL	2	-6	-6	-6	1	1	1	1	-6	3	1	7	1	37	1	2	18	8	1	SULCUS	1	8	2	0	1	1	1	1	12	43	1	1	1	60	4	1	0	40	1	1	24	0	1	27
HUMAN	148133	RH	NA	NA	VERTICAL	2	-5	-5	-5	1	1	1	1	-5	3	1	9	1	27	1	-1	13	10	1	SULCUS	1	10	-1	0	1	1	1	1	15	44	1	1	1	63	-3	1	1	38	1	1	16	0	1	21
HUMAN	150423	LH	NA	NA	VERTICAL	2	-2	-2	-2	1	1	1	1	-2	9	1	16	1	40	1	-3	15	2	1	SULCUS	1	2	-3	0	1	1	1	1	10	30	1	1	1	61	0	1	1	45	1	1	19	1	1	19
HUMAN	150423	RH	NA	NA	VERTICAL	2	-6	-6	-6	1	1	1	1	-6	6	1	9	1	31	1	-3	13	6	1	SULCUS	1	6	-3	0	1	1	1	1	18	37	1	1	1	62	-6	1	1	46	1	1	24	1	1	24
HUMAN	155938	LH	NA	NA	VERTICAL	2	-13	-13	-13	1	1	1	1	-13	18	1	18	1	43	1	-6	10	-5	1	SULCUS	1	-5	-6	1	1	1	1	1	13	45	1	1	1	60	4	1	1	42	1	1	22	1	1	22
HUMAN	155938	RH	NA	NA	VERTICAL	2	-6	-6	-6	1	1	1	1	-6	19	1	19	1	45	1	0	15	8	1	SULCUS	1	8	0	0	1	1	1	1	15	41	1	1	1	60	-2	1	1	44	1	1	23	0	1	27
HUMAN	156334	LH	NA	NA	VERTICAL	2	-7	-7	-7	1	1	1	1	-7	11	1	11	1	28	1	9	19	7	1	SULCUS	1	7	9	0	1	1	1	1	13	28	1	1	1	58	4	1	1	48	1	1	25	0	1	24
HUMAN	156334	RH	NA	NA	VERTICAL	2	-5	-5	-5	1	1	1	1	-5	13	1	13	1	30	1	12	25	13	1	SULCUS	1	13	12	0	1	1	1	1	15	43	1	1	1	58	6	1	1	48	1	1	29	1	1	29
HUMAN	157336	LH	NA	NA	VERTICAL	2	-8	-8	-8	1	1	1	1	-8	10	1	9	1	40	1	-2	15	1	1	SULCUS	1	1	-2	1	1	1	1	1	9	36	1	1	1	55	9	1	1	47	1	1	18	0	1	28
HUMAN	157336	RH	NA	NA	VERTICAL	2	-6	-6	-6	1	1	1	1	-6	18	1	11	1	27	1	2	10	6	1	SULCUS	1	6	2	0	1	1	1	1	12	39	1	1	1	58	15	1	1	40	1	1	18	0	1	25
HUMAN	158035	LH	NA	NA	VERTICAL	2	-7	-7	-7	1	1	1	1	-7	12	1	10	1	28	1	4	21	7	1	SULCUS	1	7	4	0	1	1	1	1	13	38	1	1	1	61	2	1	1	36	1	1	28	1	1	29
HUMAN	158035	RH	NA	NA	VERTICAL	2	-8	-8	-8	1	1	1	1	-8	16	1	10	1	34	1	3	19	9	1	SULCUS	1	9	3	0	1	1	1	1	17	39	1	1	1	61	3	1	1	45	1	1	31	0	1	32
HUMAN	158136	LH	NA	NA	VERTICAL	2	-7	-7	-7	1	1	1	1	-7	7	1	18	1	45	1	1	22	4	1	SULCUS	1	4	1	1	1	1	1	1	15	40	1	1	1	61	-6	1	1	35	1	1	19	1	1	23
HUMAN	158136	RH	NA	NA	VERTICAL	2	4	4	4	1	1	1	1	4	7	1	7	1	45	1	3	10	13	1	SULCUS	1	13	3	1	1	1	1	1	13	25	0	1	1	60	-6	1	1	47	1	1	24	0	1	28
HUMAN	159239	LH	NA	NA	VERTICAL	2	-2	-2	-2	1	1	1	1	-2	10	1	6	1	48	1	3	21	4	1	SULCUS	1	4	3	1	1	1	1	1	19	42	1	1	1	57	-3	1	0	48	1	1	26	0	1	22
HUMAN	159239	RH	NA	NA	VERTICAL	2	4	4	4	1	1	1	1	4	22	1	19	1	43	1	7	12	NA	0	NA	NA	NA	NA	1	1	1	0	1	22	41	1	1	1	60	6	1	1	43	1	1	28	1	1	28
HUMAN	162935	LH	NA	NA	VERTICAL	2	-4	-4	-4	1	1	1	1	-4	18	1	17	1	45	1	10	15	7	1	SULCUS	1	7	10	0	1	1	1	1	6	41	1	1	1	58	12	1	1	48	1	0	28	1	1	28
HUMAN	162935	RH	NA	NA	VERTICAL	2	-4	-4	-4	1	1	1	1	-4	3	1	5	1	41	1	14	13	10	1	SULCUS	1	10	14	1	1	1	1	1	19	43	1	1	1	58	4	1	1	40	1	1	21	1	1	21
HUMAN	164131	LH	NA	NA	VERTICAL	2	-8	-8	-8	1	1	1	1	-8	0	1	1	1	37	1	0	13	6	1	SULCUS	1	6	0	0	1	1	1	1	15	41	1	1	1	60	-1	1	1	35	1	1	18	0	1	19
HUMAN	164131	RH	NA	NA	VERTICAL	2	-4	-4	-4	1	1	1	1	-4	13	1	13	1	43	1	1	13	6	1	SULCUS	1	6	1	0	1	1	1	1	15	42	1	1	1	60	-1	1	1	34	1	1	18	0	1	25
HUMAN	164636	LH	NA	NA	VERTICAL	2	-6	-6	-6	1	1	1	1	-6	0	1	6	1	43	1	1	13	2	1	SULCUS	1	2	1	0	1	1	1	1	16	33	0	1	1	60	0	1	1	40	1	1	24	1	1	24
HUMAN	164636	RH	NA	NA	VERTICAL	2	-4	-4	-4	1	1	1	1	-4	0	1	4	1	46	1	3	10	3	1	SULCUS	1	3	3	0	1	1	1	1	23	43	1	1	1	60	-5	1	1	41	1	1	24	1	1	24
HUMAN	165436	LH	NA	NA	VERTICAL	2	-20	-20	-20	1	1	1	1	-20	7	1	6	1	38	1	-8	6	6	1	SULCUS	1	6	-8	0	1	1	1	1	13	37	1	1	1	57	0	1	1	36	1	1	9	0	1	16
HUMAN	165436	RH	NA	NA	VERTICAL	2	-11	-11	-11	1	1	1	1	-11	6	1	10	1	38	1	-2	17	2	1	SULCUS	1	2	-2	0	1	1	1	1	12	33	1	1	1	57	12	1	1	37	1	1	24	0	1	27
HUMAN	167036	LH	NA	NA	VERTICAL	2	-3	-3	-3	1	1	1	1	-3	5	1	25	1	42	0	NA	15	11	1	SULCUS	1	11	NA	1	1	1	1	1	11	30	1	1	1	61	-3	1	1	49	1	1	6	1	1	21
HUMAN	167036	RH	NA	NA	VERTICAL	2	0	0	0	1	1	1	1	0	11	1	9	1	32	1	1	17	4	1	SULCUS	1	4	1	0	1	1	1	1	12	27	1	1	1	53	10	1	1	36	1	1	26	1	1	27
HUMAN	167440	LH	NA	NA	VERTICAL	2	3	3	3	1	1	1	1	3	10	1	10	1	31	1	0	16	6	1	SULCUS	1	6	0	0	1	1	1	1	10	36	1	1	1	59	4	1	1	40	1	1	21	1	1	21
HUMAN	167440	RH	NA	NA	VERTICAL	2	0	0	0	1	1	1	1	0	14	1	13	1	30	1	2	11	5	1	SULCUS	1	5	2	1	1	1	1	1	12	37	1	1	1	58	11	1	0	46	1	1	25	0	1	29
HUMAN	169040	LH	NA	NA	VERTICAL	2	-11	-11	-11	1	1	1	1	-11	8	1	14	1	38	1	0	16	1	1	SULCUS	1	1	0	0	1	1	1	1	10	34	1	1	1	57	13	1	1	43	1	1	17	1	1	24
HUMAN	169040	RH	NA	NA	VERTICAL	2	-12	-12	-12	1	1	1	1	-12	0	1	0	1	33	1	10	17	6	1	SULCUS	1	6	10	1	1	1	1	1	12	29	1	1	1	54	13	1	1	47	1	0	22	0	1	28
HUMAN	169343	LH	NA	NA	VERTICAL	2	-8	-8	-8	1	1	1	1	-8	6	1	13	1	35	1	-10	12	6	1	SULCUS	1	6	-10	1	1	1	1	1	10	26	1	1	1	57	19	1	1	31	1	1	6	0	1	17
HUMAN	169343	RH	NA	NA	VERTICAL	2	-8	-8	-8	1	1	1	1	-8	19	1	18	1	43	1	0	15	6	1	SULCUS	1	6	0	0	1	1	1	1	9	31	1	1	1	64	1	1	1	39	1	1	18	0	1	25
HUMAN	169444	LH	NA	NA	VERTICAL	2	-2	-2	-2	1	1	1	1	-2	15	1	15	1	49	1	5	14	7	1	SULCUS	1	7	5	0	1	1	1	1	12	34	1	1	1	60	3	1	1	42	1	0	18	0	1	21
HUMAN	169444	RH	NA	NA	VERTICAL	2	-2	-2	-2	1	1	1	1	-2	5	1	-1	1	35	1	1	10	10	1	SULCUS	1	10	1	1	1	1	1	1	19	45	1	1	1	60	3	1	1	43	1	1	16	0	1	22
HUMAN	169747	LH	NA	NA	VERTICAL	2	-3	-3	-3	1	1	1	0	-3	-5	1	3	1	37	1	0	16	5	1	SULCUS	1	5	0	1	1	1	1	1	10	37	1	1	1	60	0	1	1	39	1	0	22	0	1	19
HUMAN	169747	RH	NA	NA	VERTICAL	2	-8	-8	-8	1	1	1	1	-8	7	1	0	1	36	1	10	11	9	1	SULCUS	1	9	10	0	1	1	1	1	11	34	1	1	1	60	-4	1	1	45	1	1	25	1	1	25
HUMAN	171633	LH	NA	NA	VERTICAL	2	-8	-8	-8	1	1	1	1	-8	1	1	2	1	23	1	-3	7	2	1	SULCUS	1	2	-3	1	1	1	0	1	14	34	1	1	1	61	7	1	1	48	1	1	24	1	1	24
HUMAN	171633	RH	NA	NA	VERTICAL	2	-9	-9	-9	1	1	1	1	-9	1	1	1	1	33	1	4	7	9	1	SULCUS	1	9	4	1	1	1	1	1	14	30	1	1	1	61	6	1	1	45	1	1	21	0	1	27
HUMAN	172130	LH	NA	NA	VERTICAL	2	-14	-14	-14	1	1	1	1	-14	5	1	10	1	35	1	0	2	-2	1	SULCUS	1	-2	0	1	1	1	1	1	7	40	1	1	1	58	1	1	1	39	1	1	18	0	1	16
HUMAN	172130	RH	NA	NA	VERTICAL	2	-3	-3	-3	1	1	1	1	-3	10	1	10	1	28	1	1	10	4	1	SULCUS	1	4	1	1	1	1	1	1	4	42	1	1	1	58	9	1	1	46	1	1	16	0	1	24
HUMAN	173334	LH	NA	NA	VERTICAL	2	-9	-9	-9	1	1	1	1	-9	5	1	5	1	25	1	3	3	0	1	SULCUS	1	0	3	1	1	1	1	1	3	33	1	1	1	57	16	1	1	29	1	1	18	0	1	17
HUMAN	173334	RH	NA	NA	VERTICAL	2	1	1	1	1	1	1	1	1	-1	1	9	1	49	1	1	18	3	1	SULCUS	1	3	1	1	1	1	1	1	14	40	1	1	1	55	8	1	1	43	1	1	18	0	1	25
HUMAN	175237	LH	NA	NA	VERTICAL	2	-14	-14	-14	1	1	1	1	-14	15	1	25	1	39	1	5	20	9	1	SULCUS	1	9	5	0	1	1	1	1	13	37	1	1	1	57	13	1	1	37	1	1	19	0	1	27
HUMAN	175237	RH	NA	NA	VERTICAL	2	-14	-14	-14	1	1	1	1	-14	12	1	-5	1	30	1	5	15	6	1	SULCUS	1	6	5	0	1	1	1	1	7	36	1	1	1	57	3	1	1	43	1	1	20	0	1	24
HUMAN	176542	LH	NA	NA	VERTICAL	2	-5	-5	-5	1	1	1	1	-5	19	1	16	1	47	1	3	7	0	1	SULCUS	1	0	3	1	1	1	1	1	9	34	1	1	1	63	-4	1	1	43	1	1	15	0	1	22
HUMAN	176542	RH	NA	NA	VERTICAL	2	-5	-5	-5	1	1	1	1	-5	19	1	19	1	34	1	1	17	9	1	SULCUS	1	9	1	0	1	1	1	1	16	38	1	1	1	63	2	1	1	46	1	0	25	0	1	28
HUMAN	177140	LH	NA	NA	VERTICAL	2	-9	-9	-9	1	1	1	1	-9	3	1	9	1	31	1	-2	15	4	1	SULCUS	1	4	-2	0	1	1	1	1	13	37	1	1	1	61	1	1	1	39	1	0	19	0	1	25
HUMAN	177140	RH	NA	NA	VERTICAL	2	-6	-6	-6	1	1	1	1	-6	6	1	6	1	27	1	3	17	6	1	SULCUS	1	6	3	0	1	1	1	1	7	35	1	1	1	56	9	1	1	39	1	0	17	0	1	21
HUMAN	177645	LH	NA	NA	VERTICAL	2	-4	-4	-4	1	1	1	1	-4	16	1	8	1	49	1	12	18	9	1	SULCUS	1	9	12	0	1	1	1	1	14	39	1	1	1	58	5	1	1	43	1	1	21	0	1	25
HUMAN	177645	RH	NA	NA	VERTICAL	2	-5	-5	-5	1	1	1	1	-5	10	1	6	1	49	1	10	19	10	1	SULCUS	1	10	10	0	1	1	1	1	12	40	1	1	1	61	-5	1	1	41	1	1	22	0	1	24
HUMAN	177746	LH	NA	NA	VERTICAL	2	-3	-3	-3	1	1	1	1	-3	1	1	1	1	22	1	7	19	12	1	SULCUS	1	12	7	0	1	1	1	1	16	36	1	1	1	60	11	1	1	41	1	0	29	1	1	29
HUMAN	177746	RH	NA	NA	VERTICAL	2	-10	-10	-10	1	1	1	1	-10	4	1	0	1	22	1	6	20	8	1	SULCUS	1	8	6	1	1	1	1	1	15	36	1	1	1	63	4	1	1	42	1	1	21	0	1	26
HUMAN	178142	LH	NA	NA	VERTICAL	2	-9	-9	-9	1	1	1	1	-9	9	1	7	1	30	1	6	8	5	1	SULCUS	1	5	6	1	1	1	1	1	7	38	1	1	1	59	-5	1	1	41	1	0	24	1	1	24
HUMAN	178142	RH	NA	NA	VERTICAL	2	-7	-7	-7	1	1	1	1	-7	24	1	21	1	33	1	10	12	5	1	SULCUS	1	5	10	1	1	1	0	1	12	37	1	1	1	63	-3	1	1	41	1	1	21	1	1	21
HUMAN	178243	LH	NA	NA	VERTICAL	2	-15	-15	-15	1	1	1	1	-15	2	1	3	1	40	1	-3	16	2	1	SULCUS	1	2	-3	1	1	1	1	1	9	40	1	1	1	62	4	1	1	41	1	1	26	1	1	26
HUMAN	178243	RH	NA	NA	VERTICAL	2	-2	-2	-2	1	1	1	1	-2	3	1	3	1	45	1	3	16	NA	0	SULCUS	1	NA	3	1	1	1	1	1	10	36	1	1	1	62	6	1	0	43	1	1	28	1	1	28
HUMAN	178647	LH	NA	NA	VERTICAL	2	-6	-6	-6	1	1	1	1	-6	19	1	19	1	42	1	1	14	3	1	SULCUS	1	3	1	0	1	1	0	1	16	34	1	1	1	59	-3	1	1	49	1	1	20	0	1	25
HUMAN	178647	RH	NA	NA	VERTICAL	2	-3	-3	-3	1	1	1	1	-3	27	1	19	1	38	1	9	12	13	1	SULCUS	1	13	9	1	1	1	0	1	20	34	1	1	1	59	6	1	0	38	1	1	15	0	1	15
HUMAN	180533	LH	NA	NA	VERTICAL	2	-7	-7	-7	1	1	1	1	-7	7	1	7	1	34	1	0	5	4	1	SULCUS	1	4	0	1	1	1	1	1	15	34	1	1	1	60	1	1	1	36	1	1	28	1	1	28
HUMAN	180533	RH	NA	NA	VERTICAL	2	-9	-9	-9	1	1	1	1	-9	19	1	12	1	42	1	8	19	10	1	SULCUS	1	10	8	0	1	1	1	1	12	29	1	1	1	60	-2	1	1	33	1	1	19	0	1	27
HUMAN	181232	LH	NA	NA	VERTICAL	2	-5	-5	-5	1	1	1	1	-5	16	1	16	1	42	1	3	15	4	1	SULCUS	1	4	3	0	1	1	1	1	12	43	1	1	1	61	2	1	1	46	1	1	13	0	1	19
HUMAN	181232	RH	NA	NA	VERTICAL	2	-13	-13	-13	1	1	1	1	-13	3	1	6	1	27	1	4	13	10	1	SULCUS	1	10	4	1	1	1	1	1	13	33	1	1	1	57	10	1	1	41	1	1	26	1	1	26
HUMAN	181636	LH	NA	NA	VERTICAL	2	-7	-7	-7	1	1	1	1	-7	18	1	18	1	48	1	7	13	6	1	SULCUS	1	6	7	0	1	1	1	1	8	35	0	1	1	60	-5	1	1	46	1	0	25	0	1	24
HUMAN	181636	RH	NA	NA	VERTICAL	2	-7	-7	-7	1	1	1	1	-7	21	1	21	1	51	1	4	15	5	1	SULCUS	1	5	4	1	1	1	1	1	7	22	1	1	1	60	1	1	1	41	1	1	25	0	1	25
HUMAN	182436	LH	NA	NA	VERTICAL	2	-6	-6	-6	1	1	1	1	-6	0	1	0	1	31	1	1	17	4	1	SULCUS	1	4	1	1	1	1	1	1	10	38	1	1	1	60	4	1	1	46	1	1	21	1	1	25
HUMAN	182436	RH	NA	NA	VERTICAL	2	0	0	0	1	1	1	0	0	19	1	24	1	37	1	4	13	2	1	SULCUS	1	2	4	1	1	1	1	1	14	33	1	1	1	60	-1	1	1	36	1	1	27	1	1	27
HUMAN	182739	LH	NA	NA	VERTICAL	2	-9	-9	-9	1	1	1	1	-9	19	1	19	1	37	1	-1	10	3	1	SULCUS	1	3	-1	0	1	1	1	1	10	36	0	1	1	60	0	1	1	48	1	1	13	0	1	24
HUMAN	182739	RH	NA	NA	VERTICAL	2	-12	-12	-12	1	1	1	1	-12	19	1	13	1	34	1	4	10	3	1	SULCUS	1	3	4	1	1	1	1	1	15	39	1	1	1	60	-1	1	1	37	1	1	18	1	1	18
HUMAN	185442	LH	NA	NA	VERTICAL	2	-9	-9	-9	1	1	1	1	-9	18	1	18	1	46	1	-4	13	2	1	SULCUS	1	2	-4	1	1	1	1	1	13	39	1	1	1	60	7	1	1	48	1	1	18	0	1	24
HUMAN	185442	RH	NA	NA	VERTICAL	2	-4	-4	-4	1	1	1	1	-4	6	1	6	1	45	1	3	15	7	1	SULCUS	1	7	3	1	1	1	1	1	15	39	1	1	1	60	9	1	1	41	1	1	28	0	1	24
HUMAN	186949	LH	NA	NA	VERTICAL	2	-8	-8	-8	1	1	1	1	-8	5	1	5	1	43	1	7	8	10	1	SULCUS	1	10	7	1	1	1	1	1	12	38	1	1	1	63	4	1	1	40	1	1	14	0	1	19
HUMAN	186949	RH	NA	NA	VERTICAL	2	-2	-2	-2	1	1	1	1	-2	11	1	11	1	35	1	7	19	11	1	SULCUS	1	11	7	0	1	1	1	1	10	37	1	1	1	63	9	1	0	40	1	1	30	1	1	30
HUMAN	187345	LH	NA	NA	VERTICAL	2	-3	-3	-3	1	1	1	1	-3	0	1	6	1	33	1	0	12	7	1	SULCUS	1	7	0	0	1	1	1	1	10	37	1	1	1	62	-1	1	1	42	1	1	15	0	1	20
HUMAN	187345	RH	NA	NA	VERTICAL	2	-5	-5	-5	1	1	1	1	-5	15	1	7	1	33	1	3	14	9	1	SULCUS	1	9	3	0	1	1	1	1	19	37	0	1	1	60	-5	1	1	40	1	1	25	0	1	27
HUMAN	191033	LH	NA	NA	VERTICAL	2	-3	-3	-3	1	1	1	1	-3	11	1	12	1	27	1	0	15	7	1	SULCUS	1	7	0	0	1	1	1	1	6	33	1	1	1	62	-1	1	1	45	1	0	10	0	1	24
HUMAN	191033	RH	NA	NA	VERTICAL	2	-5	-5	-5	1	1	1	1	-5	12	1	12	1	41	1	3	17	9	1	SULCUS	1	9	3	0	1	1	1	1	10	37	0	1	1	58	4	1	1	45	1	1	18	0	1	27
HUMAN	191336	LH	NA	NA	VERTICAL	2	-6	-6	-6	1	1	1	1	-6	9	1	6	1	32	1	0	7	9	1	SULCUS	1	9	0	1	1	1	0	1	16	38	1	1	1	59	4	1	1	45	1	1	19	1	1	19
HUMAN	191336	RH	NA	NA	VERTICAL	2	-5	-5	-5	1	1	1	1	-5	9	1	16	1	31	1	5	12	3	1	SULCUS	1	3	5	0	1	1	0	1	18	34	1	1	1	59	2	1	1	42	1	1	19	0	1	15
HUMAN	191841	LH	NA	NA	VERTICAL	2	-8	-8	-8	1	1	1	1	-8	19	1	24	1	39	1	4	12	6	1	SULCUS	1	6	4	0	1	1	1	1	13	39	1	1	1	59	-2	1	1	37	1	0	24	1	1	24
HUMAN	191841	RH	NA	NA	VERTICAL	2	-3	-3	-3	1	1	1	1	-3	24	1	7	1	41	1	6	18	7	1	SULCUS	1	7	6	0	1	1	1	1	13	36	1	1	1	59	4	1	1	44	1	1	25	0	1	28
HUMAN	192439	LH	NA	NA	VERTICAL	2	-12	-12	-12	1	1	1	1	-12	-1	1	-1	1	21	1	1	9	-4	1	SULCUS	1	-4	1	0	1	1	1	1	14	35	1	1	1	64	-4	1	1	39	1	1	11	0	1	18
HUMAN	192439	RH	NA	NA	VERTICAL	2	-6	-6	-6	1	1	1	1	-6	5	1	1	1	27	1	9	19	10	1	SULCUS	1	10	9	1	1	1	1	1	16	30	1	1	1	57	-3	1	1	39	1	1	26	1	1	29
HUMAN	192641	LH	NA	NA	VERTICAL	2	-8	-8	-8	1	1	1	1	-8	15	1	15	1	44	1	-2	11	NA	0	NA	NA	NA	NA	1	1	1	0	1	22	35	1	1	1	53	20	1	1	31	1	1	19	1	1	19
HUMAN	192641	RH	NA	NA	VERTICAL	2	-7	-7	-7	1	1	1	1	-7	15	1	9	1	40	1	4	12	5	1	SULCUS	1	5	4	1	1	1	1	1	13	35	1	1	1	59	-6	1	1	40	1	1	22	1	1	21
HUMAN	193845	LH	NA	NA	VERTICAL	2	-9	-9	-9	1	1	1	1	-9	4	1	-1	1	35	1	-4	11	6	1	SULCUS	1	6	-4	1	1	1	0	1	18	43	1	1	1	60	2	1	1	44	1	1	17	0	1	23
HUMAN	193845	RH	NA	NA	VERTICAL	2	-1	-1	-1	1	1	1	1	-1	16	1	16	1	34	1	4	9	6	1	SULCUS	1	6	4	0	1	1	1	1	19	37	1	1	1	60	-5	1	1	47	1	1	16	0	1	22
HUMAN	195041	LH	NA	NA	VERTICAL	2	-4	-4	-4	1	1	1	1	-4	0	1	0	1	40	1	8	14	9	1	SULCUS	1	9	8	1	1	1	1	1	11	42	1	1	1	59	0	1	1	45	1	1	23	0	1	22
HUMAN	195041	RH	NA	NA	VERTICAL	2	-5	-5	-5	1	1	1	1	-5	11	1	13	1	33	1	6	18	3	1	SULCUS	1	3	6	1	1	1	1	1	12	43	1	1	1	59	-3	1	1	46	1	1	21	0	1	29
HUMAN	196144	LH	NA	NA	VERTICAL	2	-6	-6	-6	1	1	1	1	-6	4	1	1	1	47	1	7	13	6	1	SULCUS	1	6	7	0	1	1	1	1	4	42	1	1	1	61	5	1	1	48	1	1	20	1	1	20
HUMAN	196144	RH	NA	NA	VERTICAL	2	-4	-4	-4	1	1	1	1	-4	4	1	4	1	28	1	12	14	9	1	SULCUS	1	9	12	0	1	1	1	1	10	44	1	1	1	61	5	1	1	40	1	1	14	0	1	22
HUMAN	197348	LH	NA	NA	VERTICAL	2	0	0	0	1	1	1	1	0	7	1	9	1	41	1	3	18	6	1	SULCUS	1	6	3	1	1	1	1	1	16	44	1	1	1	60	1	1	1	49	1	1	24	0	1	28
HUMAN	197348	RH	NA	NA	VERTICAL	2	-4	-4	-4	1	1	1	1	-4	11	1	11	1	47	1	4	11	11	1	SULCUS	1	11	4	1	1	1	1	1	12	35	1	1	1	60	5	1	1	46	1	1	22	0	1	25
HUMAN	198653	LH	NA	NA	VERTICAL	2	-11	-11	-11	1	1	1	1	-11	9	1	6	1	33	1	-2	17	3	1	SULCUS	1	3	-2	1	1	1	1	1	12	35	1	1	1	57	9	1	1	28	1	0	17	0	1	21
HUMAN	198653	RH	NA	NA	VERTICAL	2	-11	-11	-11	1	1	1	1	-11	6	1	0	1	28	1	11	19	7	1	SULCUS	1	7	11	0	1	1	1	1	18	40	0	1	1	57	4	1	1	28	1	1	25	1	1	24
CHIMP	1	LH	NA	NA	VERTICAL	2	1	1	1	1	1	1	1	1	19	1	17	1	27	1	6	24	13	1	SULCUS	1	13	15	1	1	1	1	1	26	32	1	1	1	47	13	1	1	33	1	1	27	1	1	26
CHIMP	1	RH	NA	NA	VERTICAL	2	-2	-2	-2	1	1	1	1	-2	16	1	16	1	30	1	5	20	18	1	SULCUS	1	18	13	1	1	1	1	1	21	34	1	1	1	50	13	1	1	41	1	1	21	0	1	26
CHIMP	2	LH	NA	NA	VERTICAL	2	5	5	5	1	1	1	1	5	21	0	NA	0	NA	1	8	23	18	1	SULCUS	1	18	17	1	1	1	1	1	21	27	0	1	1	44	15	1	1	35	1	1	31	0	1	29
CHIMP	2	RH	NA	NA	VERTICAL	2	7	7	7	1	1	1	1	7	13	1	16	1	26	1	12	21	20	1	SULCUS	1	20	12	1	1	1	1	1	23	33	0	1	1	44	14	1	1	38	1	1	24	0	1	26
CHIMP	3	LH	NA	NA	VERTICAL	2	7	7	7	1	1	1	1	7	19	1	26	1	37	1	14	21	20	1	SULCUS	1	20	17	1	1	1	1	1	23	32	1	1	1	40	17	1	0	28	1	1	26	0	1	27
CHIMP	3	RH	NA	NA	VERTICAL	2	9	9	9	1	1	1	1	9	19	1	23	1	35	1	9	21	16	1	SULCUS	1	16	13	0	1	1	1	1	24	28	1	1	1	37	15	1	0	41	1	0	21	0	1	21
CHIMP	5	LH	NA	NA	VERTICAL	2	2	2	2	1	1	1	1	2	11	0	NA	0	NA	1	9	10	21	1	SULCUS	1	21	19	0	1	1	1	1	21	34	1	1	1	49	14	1	1	39	1	0	21	1	1	24
CHIMP	5	RH	NA	NA	VERTICAL	2	3	3	3	1	1	1	1	3	30	0	NA	0	NA	1	14	24	23	1	SULCUS	1	23	20	1	1	1	1	1	27	33	1	1	1	47	13	1	1	43	1	1	24	0	1	28
CHIMP	6	LH	NA	NA	VERTICAL	2	3	3	3	1	1	1	1	3	30	0	NA	0	NA	1	12	25	19	1	SULCUS	1	19	17	0	1	1	1	1	24	33	0	1	1	44	20	1	0	37	1	0	25	1	1	28
CHIMP	6	RH	NA	NA	VERTICAL	2	9	9	9	1	1	1	1	9	23	0	NA	0	NA	1	13	24	21	1	SULCUS	1	21	21	0	1	1	1	1	21	26	0	1	1	47	18	1	0	29	1	0	30	1	1	23
CHIMP	7	LH	NA	NA	VERTICAL	2	8	8	8	1	1	1	1	8	28	1	17	1	32	1	15	23	21	1	SULCUS	1	21	19	1	1	1	1	1	26	31	0	1	1	42	14	1	1	44	1	1	24	0	1	31
CHIMP	7	RH	NA	NA	VERTICAL	2	9	9	9	1	1	1	1	9	12	1	14	1	29	1	10	17	17	1	SULCUS	1	17	14	1	1	1	1	1	26	33	1	1	1	42	17	1	1	44	1	1	24	0	1	22
CHIMP	8	LH	NA	NA	VERTICAL	2	5	5	5	1	1	1	1	5	27	0	NA	0	NA	1	10	20	13	1	SULCUS	1	13	12	0	1	1	1	1	24	37	0	1	1	45	20	1	1	42	1	0	23	1	1	24
CHIMP	8	RH	NA	NA	VERTICAL	2	5	5	5	1	1	1	1	5	26	0	NA	0	NA	1	0	14	20	1	SULCUS	1	20	19	1	1	1	1	1	27	32	0	1	1	47	17	1	1	37	1	1	19	0	1	23
CHIMP	11	LH	NA	NA	VERTICAL	2	7	7	7	1	1	1	1	7	29	1	19	1	37	1	12	16	20	1	SULCUS	1	20	16	1	1	1	1	1	25	28	1	1	1	47	19	1	1	42	1	1	20	0	1	30
CHIMP	11	RH	NA	NA	VERTICAL	2	6	6	6	1	1	1	1	6	19	1	23	1	27	1	12	19	16	1	SULCUS	1	16	17	0	1	1	1	1	23	30	1	1	1	45	20	1	1	43	1	0	21	1	1	24
CHIMP	12	LH	NA	NA	VERTICAL	2	3	3	3	1	1	1	1	3	19	1	19	1	28	1	9	19	13	1	SULCUS	1	13	16	1	1	1	1	1	23	24	1	1	1	41	16	1	1	37	1	1	23	0	1	28
CHIMP	12	RH	NA	NA	VERTICAL	2	6	6	6	1	1	1	1	6	22	1	19	1	26	1	12	23	17	1	SULCUS	1	17	14	1	1	1	1	1	28	35	1	1	1	41	13	1	1	40	1	1	26	1	1	26
CHIMP	16	LH	NA	NA	VERTICAL	2	5	5	5	1	1	1	1	5	16	1	20	1	30	1	11	19	14	1	SULCUS	1	14	12	0	1	1	1	1	19	34	1	1	1	42	11	1	1	39	1	0	24	1	1	26
CHIMP	16	RH	NA	NA	VERTICAL	2	5	5	5	1	1	1	1	5	20	1	18	1	24	1	10	19	17	1	SULCUS	1	17	14	0	1	1	1	1	24	27	1	1	1	44	18	1	1	37	1	0	27	1	1	28
CHIMP	18	LH	NA	NA	VERTICAL	2	2	2	2	1	1	1	1	2	6	1	7	1	30	1	8	23	19	1	SULCUS	1	19	14	0	1	1	1	1	26	31	0	1	1	47	14	1	1	40	1	0	27	1	1	21
CHIMP	18	RH	NA	NA	VERTICAL	2	3	3	3	1	1	1	1	4	18	0	NA	0	NA	1	7	18	18	1	SULCUS	1	18	13	0	1	1	1	1	26	30	1	1	1	48	13	1	0	38	1	0	18	0	1	15
CHIMP	19	LH	NA	NA	VERTICAL	2	2	2	2	0	1	1	0	10	21	1	14	1	34	1	16	19	23	1	SULCUS	1	23	21	0	1	1	1	1	26	34	1	1	1	45	15	1	1	47	1	0	24	0	1	33
CHIMP	19	RH	NA	NA	VERTICAL	2	2	2	2	1	1	1	1	2	18	1	18	1	28	1	6	24	23	1	SULCUS	1	23	16	1	1	1	1	1	29	38	1	1	1	51	14	1	1	43	1	1	29	0	1	27
CHIMP	20	LH	NA	NA	VERTICAL	2	6	6	6	1	1	1	1	6	13	1	30	1	41	1	9	19	21	1	SULCUS	1	21	16	1	1	1	1	1	21	27	1	1	1	48	18	1	1	34	1	1	20	0	1	23
CHIMP	20	RH	NA	NA	VERTICAL	2	2	2	2	1	1	1	1	2	14	1	23	1	37	1	9	19	16	1	SULCUS	1	16	14	1	1	1	1	1	20	32	1	1	1	49	15	1	1	35	1	1	21	0	1	26
CHIMP	22	LH	NA	NA	VERTICAL	2	5	5	5	1	1	1	1	5	24	0	NA	0	NA	1	16	22	19	1	SULCUS	1	19	17	1	1	1	1	1	21	31	1	1	1	43	18	1	0	35	1	1	23	0	1	26
CHIMP	22	RH	NA	NA	VERTICAL	2	7	7	7	1	1	1	1	7	24	0	NA	0	NA	1	11	20	19	1	SULCUS	1	19	17	1	1	1	1	1	21	26	1	1	1	43	17	1	0	42	1	1	20	0	1	30
CHIMP	26	LH	NA	NA	VERTICAL	2	0	0	0	1	1	1	1	0	13	1	27	1	35	1	7	12	12	1	SULCUS	1	12	9	1	1	1	1	1	18	33	1	1	1	48	17	1	0	43	1	1	24	1	1	27
CHIMP	26	RH	NA	NA	VERTICAL	2	1	1	1	1	1	1	1	1	16	1	16	1	26	1	5	14	17	1	SULCUS	1	17	15	0	1	1	0	1	29	37	0	1	1	48	14	1	1	31	1	0	26	0	1	19
CHIMP	29	LH	NA	NA	VERTICAL	2	4	4	4	1	1	1	1	4	14	1	19	1	28	1	15	22	13	1	SULCUS	1	13	6	1	1	1	1	1	24	28	1	1	1	48	17	1	1	37	1	1	24	0	1	17
CHIMP	29	RH	NA	NA	VERTICAL	2	1	1	1	1	1	1	1	2	5	1	9	1	17	1	9	21	17	1	SULCUS	1	17	14	1	1	1	1	1	21	26	1	1	1	48	14	1	1	46	1	1	23	1	1	17
CHIMP	32	LH	NA	NA	VERTICAL	2	6	6	6	1	1	1	1	5	22	0	NA	0	NA	1	9	26	19	1	SULCUS	1	19	16	1	1	1	1	1	26	21	0	1	1	40	22	1	1	33	1	1	34	0	1	27
CHIMP	32	RH	NA	NA	VERTICAL	2	1	1	1	1	1	1	1	1	16	1	27	1	39	1	6	24	13	1	SULCUS	1	13	12	1	1	1	1	1	24	17	1	1	1	44	18	1	1	27	1	1	26	1	0	NA
CHIMP	35	LH	NA	NA	VERTICAL	2	2	2	2	1	1	1	1	2	18	1	25	1	34	1	6	26	23	1	SULCUS	1	23	16	1	1	1	1	1	24	35	1	1	1	47	15	1	1	41	1	1	28	0	1	28
CHIMP	35	RH	NA	NA	VERTICAL	2	9	9	9	1	1	1	1	9	15	1	21	1	30	1	12	23	21	1	SULCUS	1	21	19	1	1	1	1	1	22	39	1	1	1	43	17	1	1	40	1	1	24	0	1	32
CHIMP	36	LH	NA	NA	VERTICAL	2	6	6	6	1	1	1	1	7	16	1	26	1	34	1	13	25	26	1	SULCUS	1	26	19	1	1	1	1	1	22	33	1	1	1	42	17	1	0	35	1	1	27	1	1	27
CHIMP	36	RH	NA	NA	VERTICAL	2	7	7	7	1	1	1	1	7	17	1	17	1	24	1	9	19	16	0	NA	NA	NA	NA	0	1	1	1	1	27	34	1	1	1	42	13	1	1	38	1	0	21	0	1	25
CHIMP	41	LH	NA	NA	VERTICAL	2	3	3	3	1	1	1	1	3	19	0	NA	0	NA	1	15	17	21	0	NA	NA	NA	NA	1	1	1	1	1	21	27	1	1	1	44	15	1	0	33	1	1	20	NA	0	NA
CHIMP	41	RH	NA	NA	VERTICAL	2	5	5	5	1	1	1	1	4	21	1	28	1	41	1	10	21	19	1	SULCUS	1	19	14	1	1	1	1	1	26	34	1	1	1	44	12	1	1	33	1	1	24	0	1	28
CHIMP	45	LH	NA	NA	VERTICAL	2	7	7	7	1	1	1	1	7	14	1	30	1	38	1	8	17	19	1	SULCUS	1	23	17	1	1	1	1	1	26	30	1	1	1	41	21	1	1	30	1	1	23	1	1	23
CHIMP	45	RH	NA	NA	VERTICAL	2	7	7	7	1	1	1	1	9	15	0	28	0	44	1	13	19	19	1	SULCUS	1	19	22	1	1	1	1	1	27	33	0	1	1	48	21	1	1	27	1	1	26	1	1	26
CHIMP	47	LH	NA	NA	VERTICAL	2	6	6	6	1	1	1	1	6	16	1	19	1	31	1	7	20	18	1	SULCUS	1	23	16	1	1	1	1	1	28	36	1	1	1	45	16	1	0	35	1	1	26	0	1	30
CHIMP	47	RH	NA	NA	VERTICAL	2	2	2	2	1	1	1	1	2	18	1	18	1	37	1	11	24	19	1	SULCUS	1	23	17	0	1	1	1	1	26	31	1	1	1	45	17	1	1	37	1	0	27	1	1	27
CHIMP	49	LH	NA	NA	VERTICAL	2	10	10	10	1	1	1	1	9	22	0	NA	0	NA	1	13	21	16	1	SULCUS	1	16	7	0	1	1	1	1	23	28	0	1	0	NA	NA	1	0	27	1	0	24	0	1	24
CHIMP	49	RH	NA	NA	VERTICAL	2	9	9	9	1	1	1	1	9	16	1	16	1	33	1	10	21	19	1	SULCUS	1	20	17	0	1	1	1	1	27	35	1	1	1	44	17	1	0	40	1	0	28	1	1	26
CHIMP	55	LH	NA	NA	VERTICAL	2	3	3	3	1	1	1	1	3	12	1	12	1	40	1	9	26	19	1	SULCUS	1	19	13	0	1	1	1	1	22	30	1	1	1	41	15	1	1	37	1	0	26	1	1	26
CHIMP	55	RH	NA	NA	VERTICAL	2	5	5	5	1	1	1	1	5	16	1	16	1	33	1	7	16	16	1	SULCUS	1	16	14	0	1	1	1	1	24	28	1	1	1	41	18	1	1	37	1	0	23	0	1	25
CHIMP	56	LH	NA	NA	VERTICAL	2	2	2	2	1	1	1	1	2	16	1	18	1	26	1	12	21	14	1	SULCUS	1	16	12	0	1	1	1	1	24	31	1	1	1	42	10	1	1	30	1	0	26	1	1	26
CHIMP	56	RH	NA	NA	VERTICAL	2	1	1	1	1	1	1	1	1	17	1	17	1	29	1	5	17	19	1	SULCUS	1	20	16	1	1	1	1	1	24	33	1	1	1	42	13	1	1	35	1	1	23	1	1	23
CHIMP	59	LH	NA	NA	VERTICAL	2	0	0	0	1	1	1	1	2	26	1	26	1	39	1	9	27	14	0	NA	NA	NA	NA	0	1	1	1	1	29	36	0	1	1	42	23	1	1	33	1	0	29	1	1	33
CHIMP	59	RH	NA	NA	VERTICAL	2	4	4	4	1	1	1	1	5	21	1	33	1	39	1	12	17	16	1	SULCUS	1	16	10	1	1	1	1	1	30	37	1	1	1	42	18	1	1	41	1	1	23	1	1	23
CHIMP	60	LH	NA	NA	VERTICAL	2	3	3	3	1	1	1	1	3	15	0	NA	0	NA	1	9	23	19	1	SULCUS	1	21	14	1	1	1	1	1	27	31	0	1	1	42	15	1	0	35	1	1	28	1	1	28
CHIMP	60	RH	NA	NA	VERTICAL	2	10	10	10	1	1	1	1	9	26	1	16	1	34	1	14	22	18	1	SULCUS	1	20	16	0	1	1	1	1	30	35	0	1	1	44	20	1	0	42	1	0	27	1	1	27
CHIMP	64	LH	NA	NA	VERTICAL	2	2	2	2	1	1	1	1	2	16	1	16	1	24	1	7	23	14	1	SULCUS	1	14	12	0	1	1	1	1	26	33	1	1	1	47	14	1	1	43	1	0	26	1	1	26
CHIMP	64	RH	NA	NA	VERTICAL	2	0	0	0	1	1	1	1	0	14	1	16	1	28	1	2	17	13	1	SULCUS	1	13	11	1	1	1	1	1	21	29	1	1	1	45	11	1	1	37	1	1	19	0	1	25
CHIMP	65	LH	NA	NA	VERTICAL	2	11	11	11	1	1	1	1	11	14	1	18	1	32	1	17	24	19	1	SULCUS	1	19	13	0	1	1	1	1	24	34	1	1	1	42	22	1	0	37	1	0	30	NA	0	NA
CHIMP	65	RH	NA	NA	VERTICAL	2	7	7	7	1	1	1	1	7	14	1	19	1	33	1	10	26	17	1	SULCUS	1	17	14	1	1	1	1	1	27	33	1	1	1	45	15	1	0	42	1	1	26	NA	0	NA
CHIMP	68	LH	NA	NA	VERTICAL	2	10	10	10	1	1	1	1	9	25	1	29	1	34	1	19	25	20	1	SULCUS	1	20	14	0	1	1	1	1	25	37	1	1	1	41	20	1	1	37	1	0	26	1	1	25
CHIMP	68	RH	NA	NA	VERTICAL	2	13	13	13	1	1	1	1	14	21	1	19	1	39	1	14	23	19	1	SULCUS	1	19	17	1	1	1	1	1	28	35	1	1	1	40	17	1	1	35	1	1	28	1	1	28
CHIMP	69	LH	NA	NA	VERTICAL	2	6	6	6	1	1	1	1	5	14	1	14	1	28	1	9	21	16	1	SULCUS	1	16	14	1	1	1	1	1	19	26	0	1	1	47	20	1	1	36	1	1	26	0	1	29
CHIMP	69	RH	NA	NA	VERTICAL	2	5	5	5	1	1	1	1	5	20	1	20	1	34	1	9	15	17	1	SULCUS	1	17	14	1	1	1	1	1	27	44	0	1	1	47	16	1	0	40	1	1	30	0	1	28
CHIMP	70	LH	NA	NA	VERTICAL	2	5	5	5	1	1	1	1	5	21	1	12	1	26	1	15	22	19	1	SULCUS	1	19	13	0	1	1	1	1	26	34	0	1	1	37	16	1	0	31	1	0	26	NA	0	NA
CHIMP	70	RH	NA	NA	VERTICAL	2	0	0	0	1	1	1	1	0	14	0	NA	0	NA	1	5	22	19	0	NA	NA	NA	NA	0	1	1	1	1	23	31	0	1	1	36	13	1	0	27	1	0	24	0	1	17
CHIMP	71	LH	NA	NA	VERTICAL	2	13	13	13	1	1	1	1	13	27	1	22	1	34	1	16	27	17	1	SULCUS	1	17	16	1	1	1	1	1	26	37	1	1	1	42	19	1	0	44	1	1	31	NA	0	NA
CHIMP	71	RH	NA	NA	VERTICAL	2	14	14	14	1	1	1	1	12	23	1	16	1	26	1	15	28	21	1	SULCUS	1	21	21	0	1	1	1	1	28	35	1	1	1	48	15	1	1	39	1	0	30	0	1	33
CHIMP	72	LH	NA	NA	VERTICAL	2	5	5	5	1	1	1	1	6	23	0	NA	0	NA	1	10	23	19	1	SULCUS	1	19	16	1	1	1	1	1	24	32	0	1	1	41	18	1	0	42	1	1	30	NA	0	NA
CHIMP	72	RH	NA	NA	VERTICAL	2	4	4	4	1	1	1	1	5	14	1	19	1	28	1	9	17	19	1	SULCUS	1	19	16	1	1	1	1	1	23	33	1	1	1	45	17	1	1	34	1	1	23	1	1	24
CHIMP	73	LH	NA	NA	VERTICAL	2	2	2	2	1	1	1	1	2	14	1	10	1	30	1	9	20	16	1	SULCUS	1	16	11	1	1	1	1	1	26	39	0	1	1	45	17	1	0	35	1	1	23	0	1	26
CHIMP	73	RH	NA	NA	VERTICAL	2	1	1	1	1	1	1	1	1	17	1	18	1	34	1	6	14	19	1	SULCUS	1	19	18	1	1	1	1	1	24	34	1	1	1	42	20	1	1	38	1	1	21	1	1	23
CHIMP	75	LH	NA	NA	VERTICAL	2	7	7	7	1	1	1	1	8	21	1	30	1	39	1	11	30	21	1	SULCUS	1	21	19	0	1	1	1	1	28	37	1	1	1	45	21	1	0	40	1	0	32	0	1	30
CHIMP	75	RH	NA	NA	VERTICAL	2	7	7	7	1	1	1	1	7	19	1	19	1	30	1	11	26	19	1	SULCUS	1	19	16	1	1	1	1	1	30	40	1	1	1	47	17	1	1	33	1	1	26	1	1	27
CHIMP	84	LH	NA	NA	VERTICAL	2	6	6	6	1	1	1	1	6	17	1	13	1	30	1	10	23	17	0	NA	NA	NA	NA	1	1	1	1	1	26	38	0	1	1	44	13	1	1	37	1	1	28	0	1	28
CHIMP	84	RH	NA	NA	VERTICAL	2	5	5	5	1	1	1	1	5	21	0	NA	0	NA	1	12	20	21	1	SULCUS	1	21	18	1	1	1	1	1	26	37	0	1	1	44	14	1	0	36	1	1	23	1	1	23
CHIMP	92	LH	NA	NA	VERTICAL	2	2	2	2	1	1	1	1	2	16	1	23	1	35	1	7	20	21	1	SULCUS	1	21	18	1	1	1	1	1	26	33	1	1	1	44	17	1	0	43	1	1	26	0	1	26
CHIMP	92	RH	NA	NA	VERTICAL	2	5	5	5	1	1	1	1	5	23	1	28	1	33	1	7	23	19	1	SULCUS	1	19	16	1	1	1	1	1	23	35	1	1	1	49	13	1	1	33	1	1	25	1	1	24
CHIMP	96	LH	NA	NA	VERTICAL	2	6	6	6	1	1	1	1	6	19	1	17	1	28	1	9	12	18	1	SULCUS	1	18	16	1	1	1	1	1	24	31	1	1	1	40	14	1	1	35	1	1	16	0	1	26
CHIMP	96	RH	NA	NA	VERTICAL	2	7	7	7	1	1	1	1	7	14	1	17	1	25	1	9	23	20	1	SULCUS	1	20	19	1	1	1	1	1	27	33	0	1	1	40	14	1	0	31	1	1	24	1	1	24
CHIMP	94	LH	NA	NA	VERTICAL	2	6	6	6	1	1	1	1	6	9	1	15	1	25	1	7	19	19	1	SULCUS	1	19	16	1	1	1	1	1	22	33	1	1	1	44	15	1	0	40	1	1	23	NA	0	NA
CHIMP	94	RH	NA	NA	VERTICAL	2	6	6	6	1	1	1	1	6	7	1	14	1	23	1	12	20	15	1	SULCUS	1	15	15	0	1	1	1	1	23	30	0	1	1	44	15	1	1	47	1	0	26	0	1	31
CHIMP	97	LH	NA	NA	VERTICAL	2	0	0	0	1	1	1	1	0	7	1	7	1	30	1	6	11	11	1	SULCUS	1	11	7	1	1	1	1	1	23	27	1	1	1	44	21	1	0	40	1	1	14	0	1	20
CHIMP	97	RH	NA	NA	VERTICAL	2	-1	-1	-1	1	1	1	1	-1	16	1	22	1	31	1	6	16	12	1	SULCUS	1	13	12	1	1	1	1	1	26	33	1	1	1	44	18	1	0	40	1	1	21	1	1	27
CHIMP	100	LH	NA	NA	VERTICAL	2	3	3	3	1	1	1	1	3	16	1	11	1	26	1	12	17	17	1	SULCUS	1	17	14	1	1	1	1	1	23	30	1	1	1	47	12	1	0	35	1	1	18	0	1	23
CHIMP	100	RH	NA	NA	VERTICAL	2	3	3	3	1	1	1	1	3	11	1	11	1	29	1	9	15	17	1	SULCUS	1	17	13	1	1	1	1	1	21	34	1	1	1	44	13	1	0	34	1	1	19	1	1	19
CHIMP	101	LH	NA	NA	VERTICAL	2	3	3	3	1	1	1	1	3	23	0	NA	0	NA	1	9	24	20	1	SULCUS	1	20	16	0	1	1	1	1	26	32	1	1	1	42	18	1	0	42	1	0	33	1	1	28
CHIMP	101	RH	NA	NA	VERTICAL	2	3	3	3	1	1	1	1	3	17	1	16	1	33	1	7	23	16	0	NA	NA	NA	NA	1	1	1	1	1	24	31	1	1	1	45	10	1	1	45	1	1	26	0	1	21
CHIMP	102	LH	NA	NA	VERTICAL	2	5	5	5	1	1	1	1	5	16	1	16	1	25	1	7	19	21	1	SULCUS	1	21	16	1	1	1	1	1	26	35	1	1	1	46	17	1	1	38	1	1	23	0	1	22
CHIMP	102	RH	NA	NA	VERTICAL	2	6	6	6	1	1	1	1	6	19	1	17	1	31	1	12	19	22	1	SULCUS	1	22	20	0	1	1	1	1	27	32	1	1	1	46	14	1	0	47	1	0	24	0	1	21
CHIMP	106	LH	NA	NA	VERTICAL	2	9	9	9	1	1	1	1	9	23	1	17	1	30	1	20	24	23	1	SULCUS	1	23	19	1	1	1	1	1	28	33	0	1	1	48	16	1	0	46	1	1	31	1	1	31
CHIMP	106	RH	NA	NA	VERTICAL	2	10	10	10	1	1	1	1	10	18	1	21	1	35	1	17	28	26	1	SULCUS	1	26	20	1	1	1	1	1	28	35	0	1	1	50	13	1	0	40	1	1	34	1	1	34
CHIMP	107	LH	NA	NA	VERTICAL	2	10	10	10	1	1	1	1	10	23	1	28	1	34	1	9	23	19	0	NA	NA	NA	NA	1	1	1	1	1	24	32	1	1	1	43	13	1	1	41	1	1	26	NA	0	NA
CHIMP	107	RH	NA	NA	VERTICAL	2	7	7	7	1	1	1	1	7	18	1	16	1	33	1	9	16	19	1	SULCUS	1	19	16	0	1	1	1	1	28	37	1	1	1	47	13	1	0	42	1	0	24	0	1	18
CHIMP	111	LH	NA	NA	VERTICAL	2	5	5	5	1	1	1	1	5	20	1	19	1	28	1	10	23	18	1	SULCUS	1	18	14	1	1	1	0	1	21	28	1	1	1	44	18	1	0	42	1	1	27	1	1	35
CHIMP	111	RH	NA	NA	VERTICAL	2	7	7	7	1	1	1	1	7	23	1	21	1	44	1	13	26	16	1	SULCUS	1	16	14	1	1	1	1	1	28	36	0	1	1	44	14	1	0	42	1	1	28	1	1	28
CHIMP	117	LH	NA	NA	VERTICAL	2	11	11	11	1	1	1	1	11	26	1	21	1	32	1	16	20	22	0	NA	NA	NA	NA	1	1	1	1	1	21	33	1	1	1	41	14	1	0	34	1	1	22	0	1	26
CHIMP	117	RH	NA	NA	VERTICAL	2	10	10	10	1	1	1	1	10	24	1	22	1	35	1	14	19	20	0	NA	NA	NA	NA	1	1	1	1	1	24	32	1	1	1	37	20	1	0	33	1	1	20	0	1	25
CHIMP	125	LH	NA	NA	VERTICAL	2	8	8	8	1	1	1	1	8	27	0	NA	0	NA	1	15	26	21	1	SULCUS	1	21	16	0	1	1	1	1	31	40	0	1	1	46	18	1	1	42	1	0	27	0	1	28
CHIMP	125	RH	NA	NA	VERTICAL	2	7	7	7	1	1	1	1	7	22	0	NA	0	NA	1	9	18	23	1	SULCUS	1	23	21	1	1	1	1	1	27	33	1	1	1	47	21	1	0	42	1	1	18	0	1	26
CHIMP	126	LH	NA	NA	VERTICAL	2	3	3	3	1	1	1	1	3	17	0	NA	0	NA	1	9	27	23	1	SULCUS	1	23	19	0	1	1	1	1	31	42	1	1	1	48	14	1	0	32	1	0	29	0	1	27
CHIMP	126	RH	NA	NA	VERTICAL	2	5	5	5	1	1	1	1	5	26	0	NA	0	NA	1	6	22	24	1	SULCUS	1	24	21	1	1	1	1	1	29	37	0	1	1	48	14	1	1	44	1	1	23	0	1	30
CHIMP	128	LH	NA	NA	VERTICAL	2	6	6	6	1	1	1	1	6	21	1	25	1	33	1	12	26	18	1	SULCUS	1	18	17	0	1	1	1	1	23	30	1	1	1	45	14	1	0	45	1	0	27	0	1	26
CHIMP	128	RH	NA	NA	VERTICAL	2	7	7	7	1	1	1	1	7	16	1	16	1	27	1	12	16	21	1	SULCUS	1	21	17	0	1	1	0	1	23	32	0	1	1	47	11	1	1	44	1	0	21	0	1	25
CHIMP	129	LH	NA	NA	VERTICAL	2	5	5	5	1	1	1	1	5	20	1	23	1	40	1	8	23	17	1	SULCUS	1	17	15	0	1	1	1	1	25	33	1	1	1	42	12	1	0	48	1	0	30	1	1	28
CHIMP	129	RH	NA	NA	VERTICAL	2	5	5	5	1	1	1	1	5	16	1	23	1	33	1	10	20	23	1	SULCUS	1	23	19	0	1	1	1	1	22	30	1	1	1	43	17	1	0	36	1	0	27	0	1	21
CHIMP	131	LH	NA	NA	VERTICAL	2	14	14	14	1	1	1	1	14	24	1	18	1	32	1	21	30	26	1	SULCUS	1	26	18	0	1	1	1	1	28	37	1	1	1	47	15	1	1	41	1	0	34	1	1	33
CHIMP	131	RH	NA	NA	VERTICAL	2	9	9	9	1	1	1	1	9	27	1	23	1	35	1	16	21	20	1	SULCUS	1	20	14	1	1	1	1	1	29	37	1	1	1	51	13	1	1	42	1	1	28	0	1	28
CHIMP	132	LH	NA	NA	VERTICAL	2	0	0	0	1	1	1	1	0	16	1	22	1	31	1	4	11	19	1	SULCUS	1	19	17	1	1	1	1	1	20	27	1	1	0	NA	NA	1	0	45	1	1	14	0	1	9
CHIMP	132	RH	NA	NA	VERTICAL	2	1	1	1	1	1	1	1	1	13	1	7	1	30	1	7	19	19	0	NA	NA	NA	NA	1	1	1	1	1	19	27	1	1	1	44	17	1	1	49	1	1	21	1	1	22
CHIMP	133	LH	NA	NA	VERTICAL	2	3	3	3	1	1	1	1	3	21	1	13	1	25	1	12	23	17	1	SULCUS	1	17	15	0	1	1	1	1	26	35	1	1	1	47	14	1	1	39	1	0	23	0	1	32
CHIMP	133	RH	NA	NA	VERTICAL	2	3	3	3	1	1	1	1	3	9	1	8	1	23	1	8	17	17	1	SULCUS	1	17	17	1	1	1	0	1	23	28	1	1	1	47	11	1	1	46	1	1	23	1	1	29
CHIMP	134	LH	NA	NA	VERTICAL	2	7	7	7	1	1	1	1	7	19	1	22	1	26	1	15	14	17	1	SULCUS	1	17	16	1	1	1	1	1	23	30	0	1	1	44	15	1	1	35	1	1	16	NA	0	NA
CHIMP	134	RH	NA	NA	VERTICAL	2	8	8	8	1	1	1	1	8	15	1	19	1	27	1	12	23	23	1	SULCUS	1	23	19	1	1	1	1	1	26	30	0	1	1	44	17	1	1	40	1	1	28	1	1	28
CHIMP	136	LH	NA	NA	VERTICAL	2	7	7	7	1	1	1	1	7	9	0	NA	0	NA	1	19	17	17	0	NA	NA	NA	NA	1	1	1	1	1	15	20	1	1	1	40	22	1	0	40	1	1	19	0	1	38
CHIMP	136	RH	NA	NA	VERTICAL	2	8	8	8	1	1	1	1	8	22	0	NA	0	NA	1	18	22	14	0	NA	NA	NA	NA	1	1	1	1	1	26	30	1	1	1	44	14	1	0	35	1	1	29	1	1	29
CHIMP	137	LH	NA	NA	VERTICAL	2	2	2	2	1	1	1	1	2	12	1	21	1	33	1	9	23	23	1	SULCUS	1	23	12	1	1	1	0	1	28	35	0	1	1	42	17	1	1	40	1	1	30	1	1	24
CHIMP	137	RH	NA	NA	VERTICAL	2	7	7	7	1	1	1	1	7	21	1	22	1	36	1	12	16	27	1	SULCUS	1	27	20	1	1	1	1	1	27	35	0	1	1	45	14	1	0	41	1	1	20	1	1	26
CHIMP	145	LH	NA	NA	VERTICAL	2	5	5	5	1	1	1	1	5	20	1	21	1	32	1	9	21	21	0	NA	NA	NA	NA	0	1	1	1	1	28	34	1	1	1	40	21	1	0	47	1	0	30	1	1	35
CHIMP	145	RH	NA	NA	VERTICAL	2	4	4	4	1	1	1	1	4	22	1	24	1	28	1	7	22	19	1	SULCUS	1	19	17	0	1	1	1	1	26	31	1	1	1	42	17	1	0	43	1	0	23	0	1	30
CHIMP	146	LH	NA	NA	VERTICAL	2	5	5	5	1	1	1	1	5	21	0	NA	0	NA	1	10	24	21	1	SULCUS	1	21	19	0	1	1	1	1	26	34	0	1	1	44	13	1	1	46	1	0	24	1	1	28
CHIMP	146	RH	NA	NA	VERTICAL	2	12	12	12	1	1	1	1	12	21	1	22	1	31	1	10	19	21	1	SULCUS	1	21	19	0	1	1	1	1	26	31	1	1	1	44	17	1	1	40	1	0	26	0	1	28
CHIMP	148	LH	NA	NA	VERTICAL	2	9	9	9	1	1	1	1	9	19	1	17	1	33	1	17	20	19	1	SULCUS	1	19	12	1	1	1	1	1	21	33	1	1	0	NA	NA	1	0	29	1	1	26	0	1	26
CHIMP	148	RH	NA	NA	VERTICAL	2	6	6	6	1	1	1	1	6	20	1	25	1	35	1	12	21	24	1	SULCUS	1	24	20	1	1	1	1	1	28	37	0	1	0	NA	NA	1	1	34	1	1	25	1	1	25
CHIMP	151	LH	NA	NA	VERTICAL	2	7	7	7	1	1	1	1	7	20	1	21	1	26	1	12	26	16	1	SULCUS	1	16	12	0	1	1	1	1	23	34	1	1	1	41	14	1	0	33	1	0	33	1	1	30
CHIMP	151	RH	NA	NA	VERTICAL	2	6	6	6	1	1	1	1	6	23	0	NA	0	NA	1	12	22	16	1	SULCUS	1	16	14	0	1	1	1	1	23	34	1	1	1	41	11	1	1	46	1	0	26	0	1	38
CHIMP	152	LH	NA	NA	VERTICAL	2	7	7	7	1	1	1	1	7	21	1	23	1	28	1	11	19	12	1	SULCUS	1	12	8	1	1	1	1	1	28	35	0	1	1	45	16	1	0	43	1	1	23	0	1	24
CHIMP	152	RH	NA	NA	VERTICAL	2	9	9	9	1	1	1	1	9	19	1	28	1	35	1	17	23	21	1	SULCUS	1	21	19	1	1	1	1	1	27	33	1	1	1	45	15	1	1	45	1	1	23	0	1	28
CHIMP	153	LH	NA	NA	VERTICAL	2	7	7	7	1	1	1	1	7	15	1	21	1	28	1	14	19	16	1	SULCUS	1	16	14	1	1	1	1	1	22	32	0	1	1	45	14	1	1	31	1	1	24	0	1	17
CHIMP	153	RH	NA	NA	VERTICAL	2	0	0	0	1	1	1	1	0	5	1	12	1	26	1	10	20	21	1	SULCUS	1	21	16	1	1	1	1	1	26	34	0	1	1	45	15	1	0	37	1	1	23	1	1	26
CHIMP	169	LH	NA	NA	VERTICAL	2	2	2	2	1	1	1	1	2	12	1	16	1	24	1	7	25	23	1	SULCUS	1	23	19	0	1	1	1	1	26	36	1	1	1	45	13	1	1	39	1	0	28	1	1	28
CHIMP	169	RH	NA	NA	VERTICAL	2	2	2	2	1	1	1	1	2	16	1	23	1	33	1	9	19	23	1	SULCUS	1	23	19	1	1	1	1	1	23	34	1	1	1	45	16	1	1	44	1	1	24	0	1	23
CHIMP	170	LH	NA	NA	VERTICAL	2	1	1	1	1	1	1	1	1	9	1	9	1	23	1	16	21	20	1	SULCUS	1	20	19	1	1	1	1	1	27	41	0	1	1	46	13	1	1	26	1	1	27	1	1	31
CHIMP	170	RH	NA	NA	VERTICAL	2	3	3	3	1	1	1	1	3	13	1	13	1	23	1	9	30	22	1	SULCUS	1	22	19	1	1	1	1	1	29	40	1	1	1	46	13	1	1	37	1	1	31	0	1	26
CHIMP	173	LH	NA	NA	VERTICAL	2	0	0	0	1	1	1	1	0	12	1	10	1	22	1	7	22	14	1	SULCUS	1	14	12	0	1	1	1	1	19	34	1	1	1	43	11	1	1	37	1	0	24	1	1	22
CHIMP	173	RH	NA	NA	VERTICAL	2	-1	-1	-1	1	1	1	1	-1	8	1	10	1	26	1	5	24	20	1	SULCUS	1	20	17	1	1	1	1	1	26	33	0	1	1	43	15	1	0	42	1	1	28	0	1	24
CHIMP	175	LH	NA	NA	VERTICAL	2	5	5	5	1	1	1	1	5	16	1	14	1	31	1	10	23	16	1	SULCUS	1	16	14	0	1	1	1	1	22	28	1	1	1	46	14	1	0	35	1	0	26	1	1	26
CHIMP	175	RH	NA	NA	VERTICAL	2	3	3	3	1	1	1	1	3	24	1	28	1	40	1	5	23	12	0	NA	NA	NA	NA	0	1	1	1	1	21	31	1	1	1	46	13	1	0	40	1	0	20	0	1	27
CHIMP	183	LH	NA	NA	VERTICAL	2	2	2	2	1	1	1	1	2	18	1	18	1	29	1	8	26	15	1	SULCUS	1	15	15	0	1	1	1	1	25	30	1	1	0	NA	NA	1	1	36	1	0	37	1	1	31
CHIMP	183	RH	NA	NA	VERTICAL	2	9	9	9	1	1	1	1	9	22	0	NA	0	NA	1	14	25	21	1	SULCUS	1	21	19	1	1	1	1	1	27	34	0	1	1	44	15	1	1	35	1	1	33	1	1	21
CHIMP	187	LH	NA	NA	VERTICAL	2	3	3	3	1	1	1	1	3	16	1	20	1	30	1	5	10	12	1	SULCUS	1	12	10	1	1	1	1	1	20	27	1	1	1	40	20	1	0	37	1	1	21	0	1	32
CHIMP	187	RH	NA	NA	VERTICAL	2	2	2	2	1	1	1	1	2	19	1	24	1	35	1	2	12	18	1	SULCUS	1	18	14	1	1	1	1	1	21	33	0	1	1	40	20	1	1	36	1	1	14	1	1	14
CHIMP	189	LH	NA	NA	VERTICAL	2	5	5	5	1	1	1	1	5	15	1	16	1	23	1	7	12	17	1	SULCUS	1	17	12	1	1	1	1	1	23	28	1	1	1	44	18	1	0	35	1	1	22	0	1	27
CHIMP	189	RH	NA	NA	VERTICAL	2	7	7	7	1	1	1	1	7	19	1	14	1	28	1	12	23	16	1	SULCUS	1	16	13	1	1	1	1	1	27	37	1	1	1	43	14	1	0	27	1	1	26	1	1	21
CHIMP	194	LH	NA	NA	VERTICAL	2	5	5	5	1	1	1	1	5	6	1	12	1	24	1	5	19	23	1	SULCUS	1	23	20	0	1	1	1	1	23	35	0	1	1	43	18	1	1	39	1	0	24	0	1	28
CHIMP	194	RH	NA	NA	VERTICAL	2	5	5	5	1	1	1	1	5	17	0	NA	0	NA	1	13	20	21	1	SULCUS	1	21	19	1	1	1	1	1	26	36	0	1	1	40	21	1	0	42	1	1	24	0	1	23
CHIMP	195	LH	NA	NA	VERTICAL	2	5	5	5	1	1	1	1	5	17	1	23	1	31	1	14	21	21	1	SULCUS	1	21	17	0	1	1	1	1	26	34	0	1	1	48	14	1	0	33	1	0	26	0	1	21
CHIMP	195	RH	NA	NA	VERTICAL	2	6	6	6	1	1	1	1	6	18	1	26	1	34	1	9	24	18	0	NA	NA	NA	NA	0	1	1	1	1	30	40	0	1	1	45	18	1	0	41	1	0	31	0	1	28
CHIMP	197	LH	NA	NA	VERTICAL	2	6	6	6	1	1	1	1	6	16	1	22	1	33	1	9	12	10	1	SULCUS	1	10	5	0	1	1	1	1	15	24	1	1	1	43	15	1	0	30	1	0	19	0	1	21
CHIMP	197	RH	NA	NA	VERTICAL	2	6	6	6	1	1	1	1	6	14	1	14	1	22	1	10	16	17	1	SULCUS	1	17	14	1	1	1	1	1	23	35	0	1	1	41	19	1	1	23	1	1	19	0	1	23
CHIMP	203	LH	NA	NA	VERTICAL	2	7	7	7	1	1	1	1	7	16	1	17	1	32	1	12	19	20	1	SULCUS	1	20	11	1	1	1	1	1	26	36	0	1	1	46	20	1	0	33	1	1	26	0	1	27
CHIMP	203	RH	NA	NA	VERTICAL	2	5	5	5	1	1	1	1	5	19	1	26	1	35	1	9	23	23	1	SULCUS	1	23	19	1	1	1	1	1	28	35	1	1	1	46	15	1	0	39	1	1	30	1	1	31
CHIMP	205	LH	NA	NA	VERTICAL	2	1	1	1	1	1	1	1	1	9	1	15	1	22	1	7	21	21	1	SULCUS	1	21	19	1	1	1	1	1	25	30	0	1	1	40	20	1	0	38	1	1	24	1	1	24
CHIMP	205	RH	NA	NA	VERTICAL	2	5	5	5	1	1	1	1	5	16	1	19	1	30	1	9	14	21	1	SULCUS	1	21	16	1	1	1	1	1	27	34	1	1	1	41	18	0	NA	NA	1	1	23	1	1	23
CHIMP	207	LH	NA	NA	VERTICAL	2	5	5	5	1	1	1	1	5	16	1	26	1	32	1	11	19	19	1	SULCUS	1	19	16	1	1	1	1	1	23	30	1	1	1	47	15	1	0	46	1	1	21	1	1	31
CHIMP	207	RH	NA	NA	VERTICAL	2	3	3	3	1	1	1	1	3	14	1	30	1	33	1	7	11	12	1	SULCUS	1	12	9	1	1	1	1	1	24	33	0	1	1	47	17	1	0	37	1	1	20	1	1	26
CHIMP	218	LH	NA	NA	VERTICAL	2	3	3	3	1	1	1	1	3	10	1	25	1	32	1	12	19	19	1	SULCUS	1	19	18	1	1	1	1	1	27	21	1	1	1	48	17	1	0	48	1	1	24	1	1	29
CHIMP	218	RH	NA	NA	VERTICAL	2	6	6	6	1	1	1	1	6	12	1	16	1	26	1	5	28	16	1	SULCUS	1	16	9	1	1	1	1	1	28	38	0	1	1	48	17	1	0	42	1	1	31	0	1	26
CHIMP	221	LH	NA	NA	VERTICAL	2	10	10	10	1	1	1	1	10	16	1	17	1	32	1	12	23	16	1	SULCUS	1	16	14	1	1	1	1	1	30	40	1	1	1	43	15	1	0	36	1	1	28	1	1	24
CHIMP	221	RH	NA	NA	VERTICAL	2	9	9	9	1	1	1	1	9	15	1	18	1	30	1	15	23	21	1	SULCUS	1	21	20	1	1	1	0	1	31	40	1	1	1	48	15	1	0	33	1	1	24	0	1	24
CHIMP	222	LH	NA	NA	VERTICAL	2	2	2	2	1	1	1	1	2	19	1	25	1	33	1	10	23	20	1	SULCUS	1	20	17	1	1	1	1	1	24	33	0	1	1	52	12	1	0	40	1	1	30	0	1	33
CHIMP	222	RH	NA	NA	VERTICAL	2	5	5	5	1	1	1	1	5	19	1	23	1	30	1	7	13	16	1	SULCUS	1	16	16	1	1	1	1	1	28	38	1	1	1	52	15	1	0	33	1	1	17	0	1	33
BABOON	5	LH	1	SULCUS	HORIZONTAL	1	-56	-47	-51.5	0	1	1	0	NA	-33	1	-26	1	-22	1	-50	-42	-41	1	SPUR	2	-41	-43	1	1	1	1	2	-34	-29	0	0	0	NA	NA	0	0	-25	1	1	-28	0	1	-36
BABOON	5	RH	1	SULCUS	HORIZONTAL	1	-54	-46	-50	0	1	1	0	NA	-34	1	-27	1	-21	1	-50	-42	-40	1	SPUR	2	-40	-42	1	1	1	1	2	-33	-29	0	0	0	NA	NA	1	0	-23	1	1	-30	0	1	-36
BABOON	6	LH	1	SULCUS	HORIZONTAL	1	-58	-49	-53.5	0	1	1	0	NA	-37	1	-28	1	-24	1	-49	-45	-44	1	DIMPLE	3	-44	-44	1	1	1	1	2	-37	-32	0	0	0	NA	NA	1	0	-26	1	1	-33	0	1	-40
BABOON	6	RH	1	SULCUS	HORIZONTAL	1	-55	-45	-50	0	1	1	1	-45	-39	1	-27	1	-22	1	-50	-43	-42	1	SPUR	2	-42	-45	1	1	1	0	1	-38	-33	0	0	0	NA	NA	1	0	NA	1	1	-33	0	1	-39
BABOON	7	LH	1	SULCUS	HORIZONTAL	1	-54	-49	-51.5	0	1	1	0	NA	-38	1	-27	1	-18	1	-48	-42	-41	1	DIMPLE	3	-41	-41	1	1	1	0	1	-36	NA	0	0	0	NA	NA	1	0	NA	1	1	-32	0	1	-38
BABOON	7	RH	1	DIMPLE	VERTICAL	2	-45	-45	-45	0	1	1	1	-45	-39	1	-29	1	-18	1	-45	-44	-38	1	SPUR	2	-38	-39	1	1	1	0	1	-35	NA	0	0	0	NA	NA	1	0	NA	1	1	-33	0	1	-38
BABOON	9	LH	1	SULCUS	VERTICAL	2	-48	-48	-48	1	1	1	0	NA	-33	1	-29	1	-22	1	-50	-44	-45	1	SPUR	2	-45	-43	1	1	1	1	2	-36	-29	0	0	0	NA	NA	1	0	-23	1	1	-32	0	1	-38
BABOON	9	RH	1	SULCUS	HORIZONTAL	1	-53	-47	-50	0	1	1	0	NA	-30	1	-24	1	-20	1	-50	-44	-45	1	SPUR	2	-45	-44	1	1	1	1	2	-35	-30	0	0	0	NA	NA	1	0	NA	1	1	-29	0	1	-36
BABOON	10	LH	1	SULCUS	VERTICAL	2	-58	-58	-58	0	1	1	0	NA	-41	1	-27	0	NA	1	-44	-42	-42	1	SPUR	2	-42	-38	1	1	1	0	1	NA	-30	0	0	0	NA	NA	1	0	NA	1	1	-32	0	1	-36
BABOON	10	RH	1	SULCUS	VERTICAL	2	-51	-51	-51	0	1	1	1	-49	-35	1	-26	0	NA	1	-42	-41	-41	1	DIMPLE	3	-41	-39	1	1	1	0	1	NA	-30	0	0	0	NA	NA	1	0	NA	1	1	-31	0	1	-36
BABOON	11	LH	1	SULCUS	HORIZONTAL	1	-54	-44	-49	0	1	1	0	NA	-35	1	-26	1	-18	1	-50	-41	-41	1	SPUR	2	-41	-43	1	1	1	0	1	-38	-32	0	0	0	NA	NA	1	0	NA	1	1	-32	0	1	-36
BABOON	11	RH	1	SULCUS	HORIZONTAL	1	-54	-45	-49.5	0	1	1	0	NA	-35	1	-24	1	-18	1	-47	-41	-41	1	SPUR	2	-41	-44	1	1	1	0	1	-34	-30	0	0	0	NA	NA	1	0	NA	1	1	-29	0	1	-36
BABOON	14	LH	1	SPUR	VERTICAL	2	-53	-53	-53	1	1	0	0	NA	NA	1	-26	1	-21	1	-46	-41	-40	1	SPUR	2	-40	-41	1	1	1	1	2	-35	-30	0	0	0	NA	NA	1	0	-24	1	1	-32	0	1	-35
BABOON	14	RH	1	SPUR	VERTICAL	2	-56	-56	-56	0	1	1	1	-48	-38	1	-26	1	-21	1	-48	-42	-38	1	SULCUS	1	-38	-42	1	1	1	1	2	-33	-29	0	0	0	NA	NA	1	0	NA	1	1	-30	0	1	-34
BABOON	15	LH	1	SULCUS	DIMPLE	3	-54	-54	-54	0	1	1	0	NA	-38	1	-26	1	-22	1	-50	-41	-42	1	SPUR	2	-42	-44	1	1	1	0	1	-37	-30	0	0	0	NA	NA	1	0	NA	1	1	-32	0	1	-36
BABOON	15	RH	1	SPUR	HORIZONTAL	1	-55	-38	-46.5	0	1	1	1	-38	-36	1	-26	1	-20	1	-45	-41	-41	1	SPUR	2	-41	-43	1	1	1	0	2	-36	-31	0	0	0	NA	NA	1	0	-24	1	1	-31	0	1	-36
BABOON	16	LH	1	SPUR	DIMPLE	3	-52	-52	-52	0	1	1	0	NA	-38	0	NA	0	NA	1	-48	-43	-42	1	DIMPLE	3	-42	-44	1	1	1	0	1	NA	-32	0	0	0	NA	NA	1	0	NA	1	1	-33	0	1	-36
BABOON	16	RH	1	SPUR	HORIZONTAL	1	-52	-45	-48.5	0	1	1	1	-45	-38	1	-27	0	NA	1	-47	-43	-41	1	DIMPLE	3	-41	-42	1	1	1	0	1	-36	-31	0	0	0	NA	NA	1	0	NA	1	1	-34	0	1	-36
BABOON	17	LH	1	SPUR	DIMPLE	3	-50	-50	-50	0	1	1	0	NA	-35	1	-26	0	NA	1	-45	-42	-40	1	SPUR	2	-40	-42	1	1	1	0	1	NA	-32	0	0	0	NA	NA	1	0	NA	1	1	-32	0	1	-35
BABOON	17	RH	1	SPUR	DIMPLE	3	-50	-50	-50	0	1	1	0	NA	-33	1	-26	0	NA	1	-46	-41	-41	1	DIMPLE	3	-41	-42	1	1	1	0	1	-36	-32	0	0	0	NA	NA	1	0	NA	1	1	-33	0	1	-35
BABOON	18	LH	1	SPUR	HORIZONTAL	1	-58	-50	-54	0	1	1	0	NA	-34	1	-28	1	-20	1	-50	-45	-44	1	SULCUS	1	-44	-45	1	1	1	0	1	-38	-33	0	0	0	NA	NA	1	0	-29	1	1	-33	0	1	-38
BABOON	18	RH	1	SPUR	VERTICAL	2	-54	-52	-53	1	1	1	1	-52	-33	1	-26	1	-21	1	-47	-44	-41	1	SULCUS	1	-41	-45	1	1	1	0	1	NA	-32	0	0	0	NA	NA	1	0	-24	1	1	-32	0	1	-38
BABOON	20	LH	1	SPUR	VERTICAL	2	-50	-50	-50	0	1	1	1	-50	-34	1	-26	1	-21	1	-43	-41	-38	1	SPUR	2	-38	-38	1	1	1	1	2	-34	-28	0	0	0	NA	NA	1	0	NA	1	1	-31	0	1	-35
BABOON	20	RH	1	SPUR	HORIZONTAL	1	-54	-46	-50	0	1	1	1	-46	-38	1	-30	1	-22	1	-41	-39	-38	1	DIMPLE	3	-38	-38	0	1	1	1	2	-34	-29	0	0	0	NA	NA	1	0	-24	1	1	-36	0	1	-35
BABOON	21	LH	1	SULCUS	HORIZONTAL	1	-58	-46	-52	0	1	1	0	NA	-36	1	-28	1	-26	1	-52	-44	-39	1	DIMPLE	3	-39	-41	1	1	1	0	1	-39	-33	0	0	0	NA	NA	1	0	-29	1	1	-32	0	1	-38
BABOON	21	RH	1	SULCUS	HORIZONTAL	1	-59	-51	-55	0	1	1	1	-51	-36	1	-28	0	NA	1	-52	-42	-37	1	DIMPLE	3	-37	-39	1	1	1	0	1	NA	-33	0	0	0	NA	NA	1	0	-26	1	1	-34	0	1	-38
BABOON	23	LH	1	SULCUS	HORIZONTAL	1	-56	-42	-49	0	1	1	0	NA	-32	1	-27	1	-22	1	-47	-42	-38	1	DIMPLE	3	-38	-41	1	1	1	1	2	-39	-32	0	0	0	NA	NA	1	0	NA	1	1	-30	0	1	-37
BABOON	23	RH	1	SULCUS	HORIZONTAL	1	-57	-47	-52	0	1	1	0	NA	-33	1	-29	1	-26	1	-51	-42	-36	1	SPUR	2	-36	-41	1	1	1	1	2	-38	-34	0	0	0	NA	NA	1	0	NA	1	1	-32	0	1	-38
BABOON	26	LH	1	SULCUS	HORIZONTAL	1	-58	-46	-52	0	1	1	0	NA	-39	1	-26	1	-23	1	-51	-44	-39	1	SPUR	2	-39	-41	1	1	1	0	1	NA	-30	0	0	0	NA	NA	1	0	NA	1	1	-32	0	1	-37
BABOON	26	RH	1	SULCUS	HORIZONTAL	1	-58	-47	-52.5	0	1	1	0	NA	-39	1	-26	1	-23	1	-50	-41	-36	1	SPUR	2	-36	-39	1	1	1	1	2	-38	-30	0	0	0	NA	NA	1	0	NA	1	1	-32	0	1	-37
BABOON	27	LH	1	SULCUS	DIMPLE	3	-54	-54	-54	0	1	1	0	NA	-42	1	-29	1	-24	1	-51	-42	-42	1	DIMPLE	3	-42	-44	1	1	1	0	1	NA	-32	0	0	0	NA	NA	1	0	NA	1	1	-35	0	1	-38
BABOON	27	RH	1	SPUR	VERTICAL	2	-52	-52	-52	0	1	1	0	NA	-39	1	-29	1	-23	1	-45	-42	-42	1	DIMPLE	3	-42	-43	1	1	1	1	2	-38	-33	0	0	0	NA	NA	1	0	NA	1	1	-33	0	1	-38
BABOON	28	LH	1	SPUR	HORIZONTAL	1	-54	-44	-49	0	1	1	0	NA	-33	1	-26	1	-23	1	-48	-42	-41	1	DIMPLE	3	-41	-42	1	1	1	0	1	-34	-29	0	0	0	NA	NA	1	0	-23	1	1	-32	0	1	-36
BABOON	28	RH	1	DIMPLE	VERTICAL	2	-50	-50	-50	0	1	0	0	NA	NA	1	-29	1	-24	1	-43	-43	-40	1	SPUR	2	-40	-42	1	1	1	0	1	-35	-29	0	0	0	NA	NA	1	0	NA	1	1	-35	0	1	-38
BABOON	29	LH	1	DIMPLE	HORIZONTAL	1	-51	-36	-43.5	0	1	1	1	-36	-36	0	NA	0	NA	1	-39	-39	-35	1	SPUR	2	-35	-38	1	1	0	NA	NA	NA	NA	0	0	0	NA	NA	1	0	NA	1	1	-27	0	1	-33
BABOON	29	RH	1	SULCUS	HORIZONTAL	1	-49	-42	-45.5	0	1	1	0	NA	-32	1	-22	0	NA	1	-45	-39	-39	1	SPUR	2	-39	-42	1	1	0	1	1	-35	NA	0	0	0	NA	NA	1	0	NA	1	1	-28	0	1	-34
BABOON	30	LH	1	SULCUS	HORIZONTAL	1	-57	-48	-52.5	0	1	1	0	NA	-39	1	-27	1	-20	1	-48	-45	-42	1	DIMPLE	3	-42	-43	1	1	1	1	2	-36	-32	0	0	0	NA	NA	1	0	NA	1	1	-32	0	1	-36
BABOON	30	RH	1	SULCUS	HORIZONTAL	1	-54	-45	-49.5	0	1	1	0	NA	-38	1	-27	0	NA	1	-48	-44	-42	1	SPUR	2	-42	-44	1	1	1	0	1	-36	-33	0	0	0	NA	NA	1	0	NA	1	1	-33	0	1	-38
BABOON	31	LH	1	SULCUS	HORIZONTAL	1	-54	-44	-49	0	1	1	0	NA	-33	1	-27	1	-21	1	-46	-38	-39	1	SPUR	2	-39	-41	1	1	1	0	1	-35	-29	0	0	0	NA	NA	1	0	NA	1	1	-32	0	1	-33
BABOON	31	RH	1	SULCUS	HORIZONTAL	1	-53	-47	-50	0	1	1	0	NA	-33	1	-24	1	-21	1	-48	-39	-39	1	SPUR	2	-39	-41	1	1	1	1	2	-36	-30	0	0	0	NA	NA	1	0	NA	1	1	-31	0	1	-34
BABOON	32	LH	1	SULCUS	HORIZONTAL	1	-54	-45	-49.5	0	1	1	0	NA	-33	1	-24	1	-20	1	-48	-41	-40	1	SPUR	2	-40	-42	1	1	1	1	2	-35	-29	0	0	0	NA	NA	1	0	NA	1	1	-30	0	1	-35
BABOON	32	RH	1	SULCUS	HORIZONTAL	1	-52	-41	-46.5	0	1	1	0	NA	-32	1	-21	1	-17	1	-48	-39	-38	1	SPUR	2	-38	-40	1	1	1	0	1	-33	-29	0	0	0	NA	NA	1	0	NA	1	1	-26	0	1	-33
BABOON	33	LH	1	SULCUS	HORIZONTAL	1	-56	-47	-51.5	0	1	1	0	NA	-41	1	-29	0	NA	1	-50	-44	-44	1	SPUR	2	-44	-45	1	1	1	1	2	-39	-33	0	0	0	NA	NA	1	0	NA	1	1	-33	0	1	-38
BABOON	33	RH	1	SULCUS	HORIZONTAL	1	-56	-47	-51.5	0	1	1	0	NA	-40	1	-24	0	NA	1	-51	-44	-44	1	DIMPLE	3	-44	-44	1	1	1	0	2	-39	-33	0	0	0	NA	NA	1	0	NA	1	1	-31	0	1	-38
BABOON	34	LH	1	SULCUS	HORIZONTAL	1	-55	-45	-50	0	1	1	0	NA	-35	1	-23	1	-20	1	-48	-40	-38	1	DIMPLE	3	-38	-40	1	1	1	0	1	NA	-32	0	0	0	NA	NA	1	0	-27	1	1	-33	0	1	-35
BABOON	34	RH	1	SPUR	VERTICAL	2	-53	-53	-53	0	1	1	0	NA	-37	1	-23	1	-20	1	-47	-42	-41	1	SPUR	2	-41	-44	1	1	1	0	1	NA	-33	0	0	0	NA	NA	1	0	-27	1	1	-32	0	1	-35
BABOON	35	LH	1	SULCUS	HORIZONTAL	1	-53	-46	-49.5	0	1	1	0	NA	-32	1	-26	1	-22	1	-48	-41	-41	1	DIMPLE	3	-41	-41	1	1	1	1	2	-38	-32	0	0	0	NA	NA	1	0	NA	1	1	-33	0	1	-36
BABOON	35	RH	1	SULCUS	VERTICAL	2	-53	-53	-53	0	1	1	0	NA	-32	1	-27	1	-21	1	-48	-42	-40	1	SPUR	2	-40	-43	1	1	1	1	2	-36	-30	0	0	0	NA	NA	1	0	-23	1	1	-33	0	1	-36
BABOON	36	LH	1	SULCUS	HORIZONTAL	1	-53	-45	-49	0	1	1	0	NA	-39	1	-32	1	-27	1	-47	-42	-41	1	SPUR	2	-41	-44	1	1	1	1	2	-38	-32	0	0	0	NA	NA	1	0	NA	1	1	-36	0	1	-36
BABOON	36	RH	1	SULCUS	VERTICAL	2	-53	-50	-51.5	1	1	1	1	-50	-38	1	-32	1	-26	1	NA	-40	NA	0	NA	NA	NA	NA	0	1	1	0	1	-36	-32	0	0	0	NA	NA	1	0	-28	1	1	-38	0	1	-38
BABOON	37	LH	1	SULCUS	HORIZONTAL	1	-57	-50	-53.5	0	1	1	0	NA	-38	1	-30	1	-26	1	-51	-42	-44	1	DIMPLE	3	-44	-44	1	1	1	0	1	NA	-32	0	0	0	NA	NA	1	0	NA	1	1	-37	0	1	-39
BABOON	37	RH	1	SULCUS	HORIZONTAL	1	-59	-53	-56	0	1	1	0	NA	-42	1	-30	1	-24	1	-52	-45	-44	1	DIMPLE	3	-44	-44	1	1	1	0	1	-39	-34	0	0	0	NA	NA	1	0	NA	1	1	-36	0	1	-39
BABOON	38	LH	1	SULCUS	VERTICAL	2	-52	-52	-52	0	1	1	0	NA	-37	1	-30	1	-24	1	-47	-42	-41	1	DIMPLE	3	-41	-41	1	1	1	1	2	-36	-32	0	0	0	NA	NA	1	0	NA	1	1	-34	0	1	-36
BABOON	38	RH	1	SPUR	VERTICAL	2	-55	-55	-55	0	1	1	0	NA	-33	1	-33	1	-24	1	-45	-42	-41	1	DIMPLE	3	-41	-41	0	1	1	1	2	-36	-33	0	0	0	NA	NA	1	0	-27	1	1	-38	0	1	-36
BABOON	40	LH	1	SULCUS	VERTICAL	2	-50	-50	-50	0	1	1	0	NA	-40	1	-23	1	-21	1	-48	-39	-40	1	SPUR	2	-40	-41	1	1	1	1	2	-36	-30	0	0	0	NA	NA	1	0	-25	1	1	-28	0	1	-35
BABOON	40	RH	1	SULCUS	HORIZONTAL	1	-55	-48	-51.5	0	1	1	0	NA	-39	1	-27	1	-23	1	-50	-40	-41	1	SPUR	2	-41	-43	1	1	1	1	2	-41	-30	0	0	0	NA	NA	1	0	-23	1	1	-32	0	1	-37
BABOON	41	LH	1	SULCUS	VERTICAL	2	-53	-53	-53	0	1	1	0	NA	-35	1	-26	1	-20	1	-47	-41	-40	1	DIMPLE	3	-40	-40	1	1	1	0	1	-35	-30	0	0	0	NA	NA	1	0	-22	1	1	-30	0	1	-35
BABOON	41	RH	1	SULCUS	HORIZONTAL	1	-48	-40	-44	0	1	0	0	NA	NA	1	-28	1	-20	1	-47	-41	-40	1	DIMPLE	3	-40	-40	1	1	1	0	1	-35	-30	0	0	0	NA	NA	1	0	-24	1	1	-30	0	1	-35
BABOON	42	LH	1	SULCUS	VERTICAL	2	-53	-53	-53	0	1	1	0	NA	-43	1	-26	1	-21	1	-48	-41	-42	1	DIMPLE	3	-42	-42	1	1	1	0	1	-38	-32	0	0	0	NA	NA	1	0	NA	1	1	-32	0	1	-37
BABOON	42	RH	1	SULCUS	HORIZONTAL	1	-56	-50	-53	0	1	1	0	NA	-41	1	-32	1	-18	1	-50	-41	-42	1	SPUR	2	-42	-44	1	1	1	1	2	-35	-30	0	0	0	NA	NA	1	0	NA	1	1	-38	0	1	-35
BABOON	43	LH	1	SPUR	HORIZONTAL	1	-52	-44	-48	0	1	1	0	NA	-35	1	-23	1	-20	1	-44	-39	-39	1	SPUR	2	-39	-41	1	1	1	0	1	NA	-31	0	0	0	NA	NA	1	0	-24	1	1	-29	0	1	-34
BABOON	43	RH	1	SULCUS	HORIZONTAL	1	-54	-50	-52	0	1	1	0	NA	-35	1	-23	1	-18	1	-47	-39	-40	1	SPUR	2	-40	-42	1	1	1	0	1	-35	-29	0	0	0	NA	NA	1	0	-27	1	1	-30	0	1	-34
BABOON	44	LH	1	SULCUS	HORIZONTAL	1	-57	-49	-53	1	1	1	0	NA	-44	1	-24	1	-22	1	-52	-42	-42	1	SPUR	2	-42	-44	1	1	1	0	1	NA	-32	0	0	0	NA	NA	1	0	NA	1	1	-32	0	1	-36
BABOON	44	RH	1	SULCUS	VERTICAL	2	-56	-56	-56	0	1	1	0	NA	-41	1	-33	1	-19	1	-52	-40	-38	1	SPUR	2	-38	-38	0	1	1	1	2	-33	-28	0	0	0	NA	NA	1	0	NA	1	1	-33	0	1	-34
BABOON	45	LH	1	SULCUS	HORIZONTAL	1	-52	-43	-47.5	0	1	0	0	NA	NA	1	-26	1	-21	1	-47	-39	-40	1	DIMPLE	3	-40	-40	0	1	1	0	1	NA	-30	0	0	0	NA	NA	1	0	NA	1	1	-33	0	1	-33
BABOON	45	RH	1	SULCUS	HORIZONTAL	1	-52	-47	-49.5	0	1	1	0	NA	-36	1	-26	1	-21	1	-47	-40	-41	1	SPUR	2	-41	-42	1	1	1	1	2	-36	-29	0	0	0	NA	NA	1	0	NA	1	1	-32	0	1	-34
BABOON	46	LH	1	SULCUS	VERTICAL	2	-54	-54	-54	0	1	1	0	NA	-39	1	-35	1	-29	1	-50	-39	-41	1	DIMPLE	3	-41	-41	1	1	1	0	1	NA	-29	0	0	0	NA	NA	1	0	-21	1	1	-35	0	1	-35
BABOON	46	RH	1	SULCUS	HORIZONTAL	1	-54	-48	-51	0	1	1	0	NA	-37	1	-37	1	-29	1	-50	-39	-39	1	SPUR	2	-39	-44	1	1	1	1	2	-33	-29	0	0	0	NA	NA	1	0	-22	1	1	-33	0	1	-36
BABOON	47	LH	1	SPUR	HORIZONTAL	1	-53	-44	-48.5	0	1	1	0	NA	-37	1	-29	1	-24	1	-46	-41	-41	1	SPUR	2	-41	-43	1	1	1	0	1	-34	-29	0	0	0	NA	NA	1	0	NA	1	1	-34	0	1	-36
BABOON	47	RH	1	SULCUS	HORIZONTAL	1	-52	-45	-48.5	0	1	1	0	NA	-39	1	-27	1	-27	1	-48	-41	-41	1	SPUR	2	-41	-43	1	1	1	0	1	-35	-30	0	0	0	NA	NA	1	0	NA	1	1	-35	0	1	-36
BABOON	48	LH	1	SULCUS	HORIZONTAL	1	-50	-38	-44	0	1	1	0	NA	-29	1	-22	1	-17	1	-46	-39	-39	1	DIMPLE	3	-39	-39	1	1	1	0	1	-34	-30	0	0	0	NA	NA	1	0	-22	1	1	-29	0	1	-33
BABOON	48	RH	1	DIMPLE	VERTICAL	2	-51	-45	-48	0	1	1	0	NA	-32	1	-29	1	-20	1	-41	-40	-39	1	DIMPLE	3	-39	-39	1	1	1	0	1	-34	-30	0	0	0	NA	NA	1	0	-23	1	1	-35	0	1	-35
BABOON	49	LH	1	SULCUS	HORIZONTAL	1	-56	-47	-51.5	0	1	1	0	NA	-39	1	-26	0	NA	1	NA	-40	NA	0	NA	NA	NA	NA	1	1	1	0	1	NA	-33	0	0	0	NA	NA	1	0	NA	1	1	-32	0	1	-35
BABOON	49	RH	1	SULCUS	HORIZONTAL	1	-56	-45	-50.5	0	1	1	0	NA	-39	1	-22	0	NA	1	NA	-40	NA	0	NA	NA	NA	NA	1	1	1	0	1	NA	-33	0	0	0	NA	NA	1	0	NA	1	1	-33	0	1	-35
BABOON	50	LH	1	SULCUS	HORIZONTAL	1	-53	-42	-47.5	0	1	1	1	-42	-34	1	-29	1	-24	1	-50	-39	-39	1	DIMPLE	3	-39	-39	1	1	1	0	1	-35	-30	0	0	0	NA	NA	1	0	-26	1	1	-36	0	1	-35
BABOON	50	RH	1	SULCUS	HORIZONTAL	1	-53	-46	-49.5	0	1	1	0	NA	-36	1	-27	1	-20	1	-45	-39	-38	1	DIMPLE	3	-38	-38	1	1	1	0	1	-36	-31	0	0	0	NA	NA	1	0	-22	1	1	-34	0	1	-35
BABOON	51	LH	1	SULCUS	HORIZONTAL	1	-53	-45	-49	0	1	1	0	NA	-39	1	-28	1	-25	1	-47	-41	-42	1	DIMPLE	3	-42	-42	1	1	1	0	1	NA	-32	0	0	0	NA	NA	1	0	NA	1	1	-35	0	1	-36
BABOON	51	RH	1	SULCUS	HORIZONTAL	1	-57	-50	-53.5	0	1	1	0	NA	-41	1	-29	1	-24	1	-49	-41	-42	1	SPUR	2	-42	-44	1	1	1	0	2	-37	-32	0	0	0	NA	NA	1	0	-27	1	1	-35	0	1	-36
BABOON	52	LH	1	SULCUS	HORIZONTAL	1	-53	-41	-47	0	1	1	1	-41	-36	1	-27	1	-23	1	-48	-40	-40	1	DIMPLE	3	-40	-40	1	1	1	0	1	-33	-29	0	0	0	NA	NA	1	0	NA	1	1	-33	0	1	-33
BABOON	52	RH	1	SULCUS	HORIZONTAL	1	-54	-41	-47.5	0	1	1	1	-41	-30	1	-26	1	-23	1	-48	-40	-40	1	DIMPLE	3	-40	-40	1	1	1	0	1	-35	-28	0	0	0	NA	NA	1	0	NA	1	1	-33	0	1	-35
BABOON	53	LH	1	SULCUS	HORIZONTAL	1	-57	-49	-53	0	1	1	0	NA	-41	1	-28	1	-24	1	-51	-42	-41	1	DIMPLE	3	-41	-41	1	1	1	0	1	-37	-30	0	0	0	NA	NA	1	0	-26	1	1	-32	0	1	-36
BABOON	53	RH	1	SULCUS	VERTICAL	2	-51	-51	-51	1	1	1	0	NA	-36	1	-29	1	-24	1	-50	-43	-42	1	DIMPLE	3	-42	-42	1	1	1	0	1	-39	-31	0	0	0	NA	NA	1	0	-26	1	1	-35	0	1	-36
BABOON	54	LH	1	SULCUS	HORIZONTAL	1	-57	-43	-50	0	1	1	0	NA	-39	1	-28	1	-23	1	-50	-41	-42	1	DIMPLE	3	-42	-42	1	1	1	0	1	-38	-32	0	0	0	NA	NA	1	0	NA	1	1	-34	0	1	-36
BABOON	54	RH	1	SULCUS	HORIZONTAL	1	-59	-44	-51.5	0	1	1	0	NA	-39	1	-28	1	-24	1	-50	-42	-41	1	SPUR	2	-41	-42	1	1	1	1	2	-36	-30	0	0	0	NA	NA	1	0	-26	1	1	-35	0	1	-38
BABOON	55	LH	1	SULCUS	VERTICAL	2	-54	-54	-54	0	1	1	0	NA	-39	1	-26	1	-22	1	-51	-41	-42	1	DIMPLE	3	-42	-42	1	1	1	1	2	-38	-33	0	0	0	NA	NA	1	0	-23	1	1	-32	0	1	-36
BABOON	55	RH	1	SULCUS	HORIZONTAL	1	-57	-46	-51.5	0	1	1	0	NA	-39	1	-27	1	-24	1	-48	-42	-41	1	DIMPLE	3	-41	-41	1	1	1	1	2	-37	-30	0	0	0	NA	NA	1	0	-23	1	1	-35	0	1	-36
BABOON	56	LH	1	SPUR	HORIZONTAL	1	-53	-46	-49.5	0	1	1	0	NA	-35	1	-27	0	NA	1	-49	-44	-40	1	SPUR	2	-40	-42	1	1	1	0	1	NA	-30	0	0	0	NA	NA	1	0	-24	1	1	-38	0	1	-35
BABOON	56	RH	1	SPUR	HORIZONTAL	1	-54	_41	-54	0	1	0	0	NA	NA	1	-30	1	-22	1	-48	-44	-42	1	DIMPLE	3	-42	-42	1	1	1	0	1	NA	-29	0	0	0	NA	NA	1	0	NA	1	1	-36	0	1	-37
BABOON	57	LH	1	SULCUS	HORIZONTAL	1	-57	-50	-53.5	0	1	1	0	NA	-38	0	NA	1	-21	1	-50	-40	-36	1	SPUR	2	-36	-44	1	1	1	1	2	-32	-28	0	0	0	NA	NA	1	0	NA	1	1	-27	0	1	-34
BABOON	57	RH	1	SULCUS	HORIZONTAL	1	-57	-48	-52.5	0	1	1	0	NA	-39	0	NA	1	-23	1	-50	-41	-41	1	SPUR	2	-41	-44	1	1	1	1	2	-36	-30	0	0	0	NA	NA	1	0	NA	1	1	-29	0	1	-35
BABOON	58	LH	1	SULCUS	VERTICAL	2	-51	-51	-51	1	1	1	1	-51	-34	1	-26	1	-23	1	-48	-42	-42	1	DIMPLE	3	-42	-42	1	1	1	1	2	-36	-32	0	0	0	NA	NA	1	0	-26	1	1	-35	0	1	-38
BABOON	58	RH	1	SULCUS	VERTICAL	2	-54	-54	-54	1	1	1	1	-54	-35	1	-28	1	-23	1	-50	-41	-42	1	DIMPLE	3	-42	-42	1	1	1	1	2	-38	-33	0	0	0	NA	NA	1	0	-28	1	1	-32	0	1	-35
BABOON	59	LH	1	SULCUS	HORIZONTAL	1	-56	-44	-50	0	1	1	0	NA	-36	1	-26	1	-18	1	-48	-40	-41	1	DIMPLE	3	-41	-41	1	1	1	0	1	-36	-29	0	0	0	NA	NA	1	0	-24	1	1	-33	0	1	-35
BABOON	59	RH	1	SULCUS	HORIZONTAL	1	-56	-46	-51	0	1	1	0	NA	-38	1	-24	1	-21	1	-48	-40	-40	1	DIMPLE	3	-40	-40	1	1	1	1	2	-36	-29	0	0	0	NA	NA	1	0	NA	1	1	-30	0	1	-35
BABOON	60	LH	1	SULCUS	VERTICAL	2	-56	-55	-55.5	1	1	1	1	-55	-39	1	-23	1	-24	1	-51	-41	-41	1	SPUR	2	-41	-42	1	1	1	0	1	-36	-33	0	0	0	NA	NA	1	0	-24	1	1	-33	0	1	-35
BABOON	60	RH	1	SPUR	VERTICAL	2	-53	-51	-52	1	1	1	1	-51	-39	1	-26	1	-21	1	-46	-42	-41	1	SPUR	2	-41	-42	1	1	1	0	1	-36	-32	0	0	0	NA	NA	1	0	-24	1	1	-32	0	1	-35
BABOON	62	LH	1	SULCUS	HORIZONTAL	1	-54	-44	-49	0	1	1	1	-44	-36	1	-24	1	-20	1	-50	-42	-41	1	SPUR	2	-41	-44	1	1	1	0	1	-35	-30	0	0	0	NA	NA	1	0	NA	1	1	-30	0	1	-35
BABOON	62	RH	1	SULCUS	HORIZONTAL	1	-58	-46	-52	0	1	1	0	NA	-33	1	-29	1	-24	1	-51	-44	-42	1	SPUR	2	-42	-45	1	1	1	0	1	-36	-32	0	0	0	NA	NA	1	0	-25	1	1	-34	0	1	-35
BABOON	63	LH	1	SULCUS	HORIZONTAL	1	-56	-49	-52.5	0	1	1	0	NA	-40	1	-30	1	-27	1	-50	-42	-42	1	DIMPLE	3	-42	-42	1	1	1	0	1	NA	-31	0	0	0	NA	NA	1	0	NA	1	1	-36	0	1	-36
BABOON	63	RH	1	SPUR	HORIZONTAL	1	-56	-50	-53	0	1	1	0	NA	-38	1	-27	1	-23	1	-50	-44	-42	1	DIMPLE	3	-42	-42	1	1	1	0	1	-36	-33	0	0	0	NA	NA	1	0	NA	1	1	-34	0	1	-38
BABOON	64	LH	1	SULCUS	VERTICAL	2	-57	-57	-57	0	1	1	0	NA	-38	1	-29	1	-24	1	-51	-42	-42	1	SPUR	2	-42	-45	1	1	1	0	1	-38	-32	0	0	0	NA	NA	1	0	-28	1	1	-38	0	1	-39
BABOON	64	RH	1	SULCUS	HORIZONTAL	1	-54	-49	-51.5	1	1	1	0	NA	-36	1	-30	1	-23	1	-51	-42	-42	1	DIMPLE	3	-42	-42	1	1	1	0	1	-38	-30	0	0	0	NA	NA	1	0	-28	1	1	-35	0	1	-37
BABOON	66	LH	1	SULCUS	HORIZONTAL	1	-59	-50	-54.5	0	1	1	0	NA	-37	1	-27	1	-22	1	-51	-40	-41	1	SPUR	2	-41	-42	1	1	1	0	1	-33	-28	0	0	0	NA	NA	1	0	NA	1	1	-33	0	1	-35
BABOON	66	RH	1	SULCUS	HORIZONTAL	1	-59	-49	-54	0	1	1	0	NA	-42	1	-30	1	-21	1	-52	-40	-40	1	SPUR	2	-40	-42	1	1	1	0	1	-35	-29	0	0	0	NA	NA	1	0	-28	1	1	-36	0	1	-35
BABOON	67	LH	1	SULCUS	VERTICAL	2	-54	-54	-54	0	1	1	0	NA	-36	1	-27	1	-20	1	-48	-41	-38	1	DIMPLE	3	-38	-38	1	1	1	0	1	NA	-30	0	0	0	NA	NA	1	0	NA	1	1	-35	0	1	-36
BABOON	67	RH	1	SULCUS	VERTICAL	2	-56	-54	-55	0	1	1	0	NA	-38	1	-23	1	-23	1	-50	-41	-42	1	DIMPLE	3	-42	-42	1	1	1	0	1	-36	-31	0	0	0	NA	NA	1	0	NA	1	1	-32	0	1	-35
BABOON	69	LH	1	SPUR	HORIZONTAL	1	-53	-42	-47.5	0	1	0	0	NA	NA	1	-23	1	-16	1	-47	-42	-39	1	SPUR	2	-39	-43	1	1	1	0	1	NA	-30	0	0	0	NA	NA	1	0	NA	1	1	-32	0	1	-35
BABOON	69	RH	1	SPUR	HORIZONTAL	1	-52	-41	-46.5	0	1	1	0	NA	-35	1	-22	1	-17	1	-35	-39	-40	1	SPUR	2	-40	-43	1	1	1	0	1	-34	-28	0	0	0	NA	NA	1	0	NA	1	1	-28	0	1	-33
BABOON	70	LH	1	SPUR	VERTICAL	2	-56	-52	-54	1	1	1	1	-52	-35	1	-26	1	-19	1	-45	-41	-41	1	SPUR	2	-41	-42	1	1	1	0	1	-35	-30	0	0	0	NA	NA	1	0	NA	1	1	-33	0	1	-35
BABOON	70	RH	1	SPUR	HORIZONTAL	1	-56	-55	-55.5	0	1	1	1	-55	-38	1	-24	1	-20	1	-48	-42	-41	1	SPUR	2	-41	-45	1	1	1	0	1	NA	-30	0	0	0	NA	NA	1	0	NA	1	1	-30	0	1	-35
BABOON	71	LH	1	SULCUS	HORIZONTAL	1	-54	-49	-51.5	0	1	1	1	-49	-42	1	-27	1	-23	1	-48	-40	-41	1	DIMPLE	3	-41	-41	1	1	1	0	1	-34	-32	0	0	0	NA	NA	1	0	-24	1	1	-34	0	1	-35
BABOON	71	RH	1	SPUR	HORIZONTAL	1	-56	-45	-50.5	0	1	1	0	NA	-38	1	-23	0	NA	1	-45	-41	-40	1	SPUR	2	-40	-42	1	1	1	0	1	-35	-31	0	0	0	NA	NA	1	0	-26	1	1	-33	0	1	-35
BABOON	73	LH	1	SULCUS	HORIZONTAL	1	-54	-45	-49.5	0	1	1	0	NA	-38	1	-23	1	-19	1	-48	-39	-39	1	SPUR	2	-39	-42	1	1	1	0	1	-35	-29	0	0	0	NA	NA	1	0	-26	1	1	-30	0	1	-33
BABOON	73	RH	1	SULCUS	VERTICAL	2	-52	-52	-52	0	1	1	0	NA	-36	1	-23	1	-21	1	-46	-39	-39	1	SPUR	2	-39	-42	1	1	1	0	1	NA	-29	0	0	0	NA	NA	1	0	-23	1	1	-28	0	1	-33
BABOON	74	LH	1	SPUR	HORIZONTAL	1	-56	-51	-53.5	1	1	1	1	-51	-38	1	-32	1	-29	1	-49	-45	-42	1	SPUR	2	-42	-44	1	1	1	0	1	-38	-33	0	0	0	NA	NA	1	0	-29	1	1	-36	0	1	-35
BABOON	74	RH	1	SULCUS	VERTICAL	2	-56	-51	-53.5	0	1	1	1	-51	-36	1	-29	1	-29	1	-49	-43	-42	1	SPUR	2	-42	-44	1	1	1	0	1	-36	-32	0	0	0	NA	NA	1	0	-24	1	1	-35	0	1	-35
BABOON	76	LH	1	SULCUS	HORIZONTAL	1	-53	-41	-47	0	1	1	0	NA	-35	0	NA	1	-22	1	-47	-41	-40	1	DIMPLE	3	-40	-40	1	1	1	0	1	-36	-30	0	0	0	NA	NA	1	0	NA	1	1	-29	0	1	-35
BABOON	76	RH	1	SPUR	VERTICAL	2	-51	-51	-51	1	1	1	1	-51	-41	1	-30	1	-21	1	-45	-42	-41	1	SPUR	2	-41	-42	1	1	1	0	1	-38	-32	0	0	0	NA	NA	1	0	-26	1	1	-35	0	1	-36
BABOON	78	LH	1	SPUR	HORIZONTAL	1	-54	-50	-52	0	1	1	0	NA	-32	1	-26	1	-23	1	-47	-45	-43	1	SPUR	2	-43	-44	1	1	1	0	1	-38	-29	0	0	0	NA	NA	1	0	-23	1	1	-33	0	1	-38
BABOON	78	RH	1	SPUR	VERTICAL	2	-52	-47	-49.5	0	1	1	0	NA	-37	0	NA	1	-27	1	-47	-45	-41	1	SPUR	2	-41	-42	1	1	1	0	1	-35	-32	0	0	0	NA	NA	1	0	-26	1	1	-34	0	1	-39
BABOON	79	LH	1	SULCUS	HORIZONTAL	1	-57	-48	-52.5	0	1	1	0	NA	-44	1	-28	1	-18	1	-50	-42	-36	1	SPUR	2	-36	-42	1	1	1	0	1	NA	-29	0	0	0	NA	NA	1	0	-21	1	1	-33	0	1	-35
BABOON	79	RH	1	SULCUS	HORIZONTAL	1	-56	-42	-49	0	1	1	0	NA	-39	1	-24	1	-18	1	-50	-44	-42	1	DIMPLE	3	-42	-42	1	1	1	0	1	NA	-30	0	0	0	NA	NA	1	0	-22	1	1	-33	0	1	-36
BABOON	80	LH	1	SULCUS	HORIZONTAL	1	-50	-45	-47.5	0	1	1	0	NA	-35	1	-23	1	-20	1	NA	-41	NA	0	NA	NA	NA	NA	1	1	1	0	1	-33	-28	0	0	0	NA	NA	1	0	-21	1	1	-30	0	1	-35
BABOON	80	RH	1	SULCUS	HORIZONTAL	1	-51	-45	-48	0	1	1	0	NA	-31	1	-24	1	-20	1	-48	-40	-40	1	DIMPLE	3	-40	-40	1	1	1	0	1	-33	-29	0	0	0	NA	NA	1	0	-20	1	1	-29	0	1	-35
BABOON	81	LH	1	SULCUS	VERTICAL	2	-52	-45	-48.5	1	1	1	1	-45	-35	1	-26	0	NA	1	-50	-41	-41	1	SPUR	2	-41	-43	1	1	1	0	1	-36	-29	0	0	0	NA	NA	1	0	NA	1	1	-32	0	1	-36
BABOON	81	RH	1	SULCUS	HORIZONTAL	1	-53	-48	-50.5	0	1	1	0	NA	-38	1	-26	1	-23	1	-50	-41	-42	1	DIMPLE	3	-42	-42	1	1	1	0	1	-38	-30	0	0	0	NA	NA	1	0	-24	1	1	-28	0	1	-36
BABOON	83	LH	1	SPUR	HORIZONTAL	1	-54	-48	-51	0	1	1	0	NA	-36	1	-22	0	NA	1	-46	-42	-41	1	DIMPLE	3	-41	-41	1	1	1	1	2	-34	-29	0	0	0	NA	NA	1	0	-22	1	1	-29	0	1	-35
BABOON	83	RH	1	SPUR	HORIZONTAL	1	-53	-48	-50.5	0	1	1	0	NA	-40	1	-24	0	NA	1	-46	-44	-42	1	DIMPLE	3	-42	-42	1	1	1	1	2	-36	-30	0	0	0	NA	NA	1	0	-24	1	1	-33	0	1	-36
BABOON	84	LH	1	SPUR	VERTICAL	2	-48	-48	-48	0	1	1	0	NA	-38	1	-26	1	-21	1	-44	-41	-40	1	DIMPLE	3	-40	-41	1	1	1	0	1	NA	-32	0	0	0	NA	NA	1	0	NA	1	1	-32	0	1	-36
BABOON	84	RH	1	SPUR	HORIZONTAL	1	-51	-45	-48	0	1	1	0	NA	-39	1	-26	1	-21	1	-45	-41	-41	1	DIMPLE	3	-41	-41	1	1	1	0	1	NA	-32	0	0	0	NA	NA	1	0	NA	1	1	-31	0	1	-36
BABOON	85	LH	1	SPUR	HORIZONTAL	1	-56	-48	-52	0	1	1	0	NA	-33	1	-24	1	-18	1	-50	-42	-41	1	SPUR	2	-41	-44	1	1	1	1	2	-34	-30	0	0	0	NA	NA	1	0	-23	1	1	-29	0	1	-36
BABOON	85	RH	1	SPUR	HORIZONTAL	1	-54	-47	-50.5	0	1	1	0	NA	-35	1	-27	1	-22	1	-50	-42	-40	1	SPUR	2	-40	-43	1	1	1	1	1	-33	NA	0	0	0	NA	NA	1	0	-24	1	1	-30	0	1	-36
BABOON	86	LH	1	SPUR	HORIZONTAL	1	-57	-51	-54	0	1	1	0	NA	-39	1	-33	1	-24	1	-50	-41	-41	1	SPUR	2	-41	-44	1	1	1	0	1	-33	-28	0	0	0	NA	NA	1	0	-26	1	1	-35	0	1	-36
BABOON	86	RH	1	SPUR	DIMPLE	3	-58	-58	-58	0	1	1	0	NA	-36	1	-28	1	-24	1	-51	-42	-39	1	SPUR	2	-39	-44	1	1	1	1	2	-35	-29	0	0	0	NA	NA	1	0	-27	1	1	-34	0	1	-36
BABOON	87	LH	1	SULCUS	VERTICAL	2	-56	-56	-56	0	1	1	0	NA	-36	1	-27	1	-23	1	-51	-40	-40	1	DIMPLE	3	-40	-40	1	1	1	1	2	-35	-30	0	0	0	NA	NA	1	0	-20	1	1	-34	0	1	-36
BABOON	87	RH	1	SULCUS	VERTICAL	2	-52	-52	-52	0	1	1	0	NA	-29	1	-24	1	-23	1	-51	-41	-40	1	DIMPLE	3	-40	-40	1	1	1	0	1	-35	-29	0	0	0	NA	NA	1	0	NA	1	1	-32	0	1	-34
BABOON	88	LH	1	SULCUS	VERTICAL	2	-54	-54	-54	1	1	1	1	-54	-36	1	-38	1	-20	1	-48	-36	-36	1	SPUR	2	-36	-40	1	1	1	0	1	-34	-28	0	0	0	NA	NA	1	0	-23	1	1	-32	0	1	-35
BABOON	88	RH	1	SULCUS	HORIZONTAL	1	-56	-45	-50.5	0	1	1	0	NA	-39	1	-27	1	-22	1	-48	-38	-38	1	SPUR	2	-38	-40	1	1	1	0	1	NA	-29	0	0	0	NA	NA	1	0	-22	1	1	-30	0	1	-35
BABOON	89	LH	1	SULCUS	HORIZONTAL	1	-54	-47	-50.5	0	1	1	0	NA	-41	1	-27	1	-22	1	-50	-40	-41	1	DIMPLE	3	-41	-41	1	1	1	0	1	NA	-30	0	0	0	NA	NA	1	0	NA	1	1	-33	0	1	-33
BABOON	89	RH	1	SULCUS	HORIZONTAL	1	-56	-48	-52	0	1	1	0	NA	-35	1	-27	0	NA	1	-50	-40	-41	1	SPUR	2	-41	-42	1	1	1	0	1	NA	-30	0	0	0	NA	NA	1	0	-23	1	1	-33	0	1	-33
BABOON	90	LH	1	SPUR	HORIZONTAL	1	-51	-41	-46	0	1	1	0	NA	-35	1	-28	0	NA	1	-46	-41	-39	1	SPUR	2	-39	-41	1	1	1	0	1	NA	-31	0	0	0	NA	NA	1	0	NA	1	1	-33	0	1	-35
BABOON	90	RH	1	SULCUS	DIMPLE	3	-53	-53	-53	0	1	1	0	NA	-41	1	-25	1	-21	1	-46	-39	-39	1	DIMPLE	3	-39	-39	1	1	1	0	1	NA	-30	0	0	0	NA	NA	1	0	NA	1	1	-36	0	1	-35
BABOON	91	LH	1	SULCUS	HORIZONTAL	1	-53	-45	-49	0	1	1	0	NA	-41	1	-26	1	-20	1	-46	-40	-36	1	SPUR	2	-36	-39	1	1	1	0	1	NA	-27	0	0	0	NA	NA	1	0	-23	1	1	-33	0	1	-34
BABOON	91	RH	1	SULCUS	HORIZONTAL	1	-54	-46	-50	0	1	1	0	NA	-39	1	-26	1	-21	1	-48	-41	-41	1	DIMPLE	3	-41	-41	1	1	1	0	1	-34	-29	0	0	0	NA	NA	1	0	-25	1	1	-30	0	1	-33
BABOON	92	LH	1	SULCUS	HORIZONTAL	1	-56	-44	-50	0	1	1	0	NA	-38	1	-26	1	-22	1	-49	-41	-41	1	DIMPLE	3	-41	-41	1	1	1	0	1	-34	-30	0	0	0	NA	NA	1	0	NA	1	1	-32	0	1	-36
BABOON	92	RH	1	SULCUS	VERTICAL	2	-51	-47	-49	1	1	1	1	-47	-36	1	-27	1	-23	1	-50	-40	-40	1	DIMPLE	3	-40	-40	1	1	1	0	1	-35	-30	0	0	0	NA	NA	1	0	NA	1	1	-30	0	1	-35
BABOON	94	LH	1	SULCUS	HORIZONTAL	1	-52	-45	-48.5	0	1	1	0	NA	-36	0	NA	1	-23	1	-47	-40	-40	1	SPUR	2	-40	-41	1	1	1	1	2	-35	-30	0	0	0	NA	NA	1	0	NA	1	1	-29	0	1	-33
BABOON	94	RH	1	SULCUS	HORIZONTAL	1	-54	-45	-49.5	0	1	1	0	NA	-35	0	NA	1	-24	1	-48	-40	-41	1	SPUR	2	-41	-42	1	1	1	0	1	-36	-29	0	0	0	NA	NA	1	0	-27	1	1	-29	0	1	-35
BABOON	96	LH	1	SULCUS	HORIZONTAL	1	-56	-45	-50.5	0	1	1	0	NA	-37	1	-29	1	-23	1	-50	-41	-39	1	DIMPLE	3	-39	-39	1	1	1	0	1	NA	-32	0	0	0	NA	NA	1	0	NA	1	1	-33	0	1	-35
BABOON	96	RH	1	SULCUS	HORIZONTAL	1	-51	-47	-49	0	1	1	0	NA	-34	1	-26	1	-21	1	-48	-43	-41	1	DIMPLE	3	-41	-41	1	1	1	0	1	-35	-32	0	0	0	NA	NA	1	0	NA	1	1	-33	0	1	-35
BABOON	97	LH	1	SULCUS	DIMPLE	3	-53	-53	-53	0	1	1	0	NA	-36	1	-22	0	NA	1	-47	-36	-38	1	DIMPLE	3	-38	-38	1	1	1	0	1	-33	-28	0	0	0	NA	NA	1	0	NA	1	1	-29	0	1	-32
BABOON	97	RH	1	SULCUS	HORIZONTAL	1	-53	-47	-50	0	1	1	0	NA	-36	0	NA	0	NA	1	-45	-38	-38	1	SPUR	2	-38	-41	1	1	1	0	1	-35	-29	0	0	0	NA	NA	1	0	NA	1	1	-28	0	1	-33
BABOON	99	LH	1	SULCUS	HORIZONTAL	1	-53	-42	-47.5	0	1	1	0	NA	-33	1	-29	1	-16	1	-45	-39	-36	1	SPUR	2	-36	-39	1	1	1	0	1	-32	-27	0	0	0	NA	NA	1	0	NA	1	1	-30	0	1	-33
BABOON	99	RH	1	SPUR	HORIZONTAL	1	-53	-43	-48	0	1	1	1	-43	-32	1	-27	1	-14	1	-42	-39	-36	1	SPUR	2	-36	-39	1	1	1	0	1	-32	-27	0	0	0	NA	NA	1	0	NA	1	1	-28	0	1	-31
BABOON	102	LH	1	SULCUS	DIMPLE	3	-58	-58	-58	0	1	1	0	NA	-41	1	-32	1	-26	1	-53	-45	-44	1	DIMPLE	3	-44	-44	1	1	1	0	1	NA	-34	0	0	0	NA	NA	1	0	NA	1	1	-38	0	1	-39
BABOON	102	RH	1	SULCUS	HORIZONTAL	1	-61	-46	-53.5	0	1	1	1	-46	-42	1	-35	1	-27	1	-53	-45	-44	1	DIMPLE	3	-44	-44	1	1	1	0	1	NA	-34	0	0	0	NA	NA	1	0	-27	1	1	-36	0	1	-40
BABOON	103	LH	1	SULCUS	HORIZONTAL	1	-54	-41	-47.5	0	1	0	0	NA	NA	1	-21	0	NA	1	-47	-39	-38	1	SPUR	2	-38	-39	1	1	1	0	1	-35	-29	0	0	0	NA	NA	1	0	-26	1	1	-30	0	1	-32
BABOON	103	RH	1	SULCUS	HORIZONTAL	1	-57	-50	-53.5	0	1	0	0	NA	-41	1	-25	0	NA	1	-48	-40	-38	1	SPUR	2	-38	-41	1	1	1	0	1	NA	-30	0	0	0	NA	NA	1	0	NA	1	1	-32	0	1	-33
BABOON	105	LH	1	SULCUS	HORIZONTAL	1	-58	-50	-54	0	1	1	0	NA	-33	1	-29	1	-24	1	-53	-41	-42	1	DIMPLE	3	-42	-42	1	1	1	0	1	-38	-33	0	0	0	NA	NA	1	0	NA	1	1	-33	0	1	-35
BABOON	105	RH	1	SULCUS	NA	NA	NA	NA	NA	0	0	1	NA	NA	-39	0	NA	1	-26	1	-53	-42	-39	1	SPUR	2	-39	-43	1	1	1	0	1	NA	-34	0	0	0	NA	NA	1	0	NA	1	1	-30	0	1	-35
MACAQUE	1	LH	1	SPUR	HORIZONTAL	1	-3	5	1	0	1	1	0	NA	10	0	NA	0	NA	1	3	7	7	1	DIMPLE	3	7	7	1	1	1	0	1	NA	17	0	0	0	NA	NA	1	0	21	1	1	19	0	1	11
MACAQUE	1	RH	1	SPUR	HORIZONTAL	1	-3	3	0	0	1	0	NA	NA	NA	0	NA	1	23	1	5	7	10	1	SPUR	2	10	6	1	1	1	0	1	NA	18	0	0	0	NA	NA	1	0	23	1	1	17	0	1	11
MACAQUE	2	LH	1	SPUR	HORIZONTAL	1	-5	0	-2.5	0	1	0	NA	NA	NA	1	16	1	21	1	2	4	5	1	DIMPLE	3	5	5	1	1	0	NA	NA	NA	NA	NA	0	0	NA	NA	1	0	NA	1	1	10	0	1	8
MACAQUE	2	RH	1	SPUR	HORIZONTAL	1	-7	4	-1.5	0	1	0	NA	NA	NA	1	17	1	23	1	1	3	6	1	DIMPLE	3	6	6	1	1	0	NA	NA	NA	NA	NA	0	0	NA	NA	1	0	NA	1	1	9	0	1	7
MACAQUE	3	LH	1	SPUR	HORIZONTAL	1	-9	-1	-5	0	1	1	0	NA	5	1	5	1	18	1	1	3	7	1	SPUR	2	5	5	1	1	1	0	1	NA	14	0	0	0	NA	NA	1	0	NA	1	1	12	0	1	6
MACAQUE	3	RH	1	SPUR	VERTICAL	2	-8	-8	-8	0	1	1	0	NA	8	1	8	1	21	1	-5	3	4	1	SPUR	2	3	1	1	1	1	0	1	NA	14	0	0	0	NA	NA	1	0	NA	1	1	14	0	1	6
MACAQUE	4	LH	1	DIMPLE	HORIZONTAL	1	-7	-2	-4.5	0	1	0	NA	NA	NA	0	NA	1	16	1	2	2	4	1	DIMPLE	3	4	4	1	1	1	0	1	NA	13	0	0	0	NA	NA	1	0	24	1	1	11	0	1	7
MACAQUE	4	RH	1	DIMPLE	HORIZONTAL	1	-6	-1	-3.5	0	1	0	NA	NA	NA	0	NA	1	17	1	3	3	3	1	SPUR	2	3	2	1	1	0	NA	NA	NA	NA	NA	0	0	NA	NA	1	0	23	1	1	11	0	1	7
MACAQUE	5	LH	1	DIMPLE	DIMPLE	3	2	2	2	0	1	0	NA	NA	NA	1	23	0	NA	1	9	9	14	1	DIMPLE	3	14	14	1	1	1	0	1	NA	22	0	0	0	NA	NA	1	0	29	1	1	17	0	1	15
MACAQUE	5	RH	1	DIMPLE	DIMPLE	3	4	4	4	0	1	0	NA	NA	NA	1	25	1	31	1	10	10	13	1	DIMPLE	3	13	13	1	1	1	0	1	NA	20	0	0	0	NA	NA	1	0	19	1	1	20	0	1	16
MACAQUE	6	LH	1	SPUR	HORIZONTAL	1	-5	3	-1	0	1	0	NA	NA	NA	0	NA	1	28	1	5	7	9	1	SPUR	2	9	7	1	1	1	0	1	NA	21	0	0	0	NA	NA	1	0	NA	1	1	19	0	1	14
MACAQUE	6	RH	1	SPUR	HORIZONTAL	1	-4	7	1.5	0	1	0	NA	NA	NA	0	NA	1	28	1	4	8	10	1	SPUR	2	10	7	1	1	1	0	1	NA	23	0	0	0	NA	NA	1	0	NA	1	1	19	0	1	14
MACAQUE	7	LH	1	DIMPLE	HORIZONTAL	1	0	7	3.5	0	1	1	0	NA	18	1	19	1	32	1	11	11	13	1	DIMPLE	3	13	13	1	1	1	0	1	NA	25	0	0	0	NA	NA	1	0	28	1	1	23	0	1	17
MACAQUE	7	RH	1	SPUR	HORIZONTAL	1	0	6	3	0	1	0	NA	NA	NA	0	NA	0	NA	1	7	12	14	1	DIMPLE	3	12	12	1	1	1	0	1	NA	24	0	0	0	NA	NA	1	0	28	1	1	22	0	1	17
MACAQUE	8	LH	1	DIMPLE	HORIZONTAL	1	-2	5	1.5	0	1	1	0	NA	16	1	25	1	32	1	7	8	10	1	SPUR	2	10	9	1	1	1	0	1	NA	22	0	0	0	NA	NA	1	0	28	1	1	20	0	1	14
MACAQUE	8	RH	1	SPUR	HORIZONTAL	1	-2	6	2	0	1	1	0	NA	16	1	21	1	31	1	5	9	13	1	DIMPLE	3	13	13	1	1	1	0	1	NA	23	0	0	0	NA	NA	1	0	28	1	1	17	0	1	16
MACAQUE	9	LH	1	DIMPLE	DIMPLE	3	6	6	6	0	1	1	0	NA	19	0	NA	1	32	1	14	14	14	1	SPUR	2	14	13	1	1	0	NA	NA	NA	NA	NA	0	0	NA	NA	1	0	NA	1	1	22	0	1	20
MACAQUE	9	RH	0	NA	DIMPLE	3	4	4	4	0	1	1	0	NA	18	0	NA	1	34	1	11	11	14	1	DIMPLE	3	14	14	1	1	1	1	2	20	25	0	0	0	NA	NA	1	0	NA	1	1	20	0	1	19
MACAQUE	10	LH	1	SPUR	HORIZONTAL	1	6	10	8	0	1	1	0	NA	20	0	NA	1	33	1	12	14	16	1	DIMPLE	3	16	16	1	1	1	0	1	NA	25	0	0	0	NA	NA	1	0	NA	1	1	24	0	1	20
MACAQUE	10	RH	1	DIMPLE	HORIZONTAL	1	6	10	8	0	1	1	0	NA	23	0	NA	1	30	1	NA	13	17	0	NA	NA	NA	NA	1	1	0	NA	NA	NA	NA	NA	0	0	NA	NA	1	0	NA	1	1	26	0	1	20
MACAQUE	11	LH	1	SPUR	DIMPLE	3	6	6	6	0	1	0	NA	NA	NA	1	28	0	NA	1	11	14	17	1	SPUR	2	17	13	1	1	1	0	1	NA	24	0	0	0	NA	NA	1	0	NA	1	1	23	0	1	19
MACAQUE	11	RH	1	DIMPLE	DIMPLE	3	6	6	6	0	1	1	NA	NA	8	1	27	1	32	1	11	12	16	1	DIMPLE	3	16	16	1	1	1	0	1	NA	24	0	0	0	NA	NA	1	0	NA	1	1	22	0	1	19
MACAQUE	13	LH	1	DIMPLE	HORIZONTAL	1	-8	-3	-5.5	0	1	0	NA	NA	NA	1	18	1	22	1	2	3	6	1	DIMPLE	3	5	5	1	1	1	0	1	NA	14	0	0	0	NA	NA	1	0	NA	1	1	11	0	1	9
MACAQUE	13	RH	1	SPUR	HORIZONTAL	1	-6	0	-3	0	1	0	NA	NA	NA	1	17	1	22	1	2	4	5	1	DIMPLE	3	4	4	1	1	0	NA	NA	NA	NA	NA	0	0	NA	NA	1	0	NA	1	1	12	0	1	9
MACAQUE	14	LH	1	SPUR	HORIZONTAL	1	4	12	8	0	1	0	NA	NA	NA	0	NA	1	30	1	9	12	15	1	DIMPLE	3	15	15	1	1	0	NA	NA	NA	NA	NA	0	0	NA	NA	1	0	NA	1	1	24	0	1	18
MACAQUE	14	RH	1	DIMPLE	HORIZONTAL	1	4	9	6.5	0	1	0	NA	NA	NA	0	NA	1	31	1	11	12	14	1	SPUR	2	14	11	1	1	0	NA	NA	NA	NA	NA	0	0	NA	NA	1	0	NA	1	1	20	0	1	17
MACAQUE	15	LH	1	DIMPLE	DIMPLE	3	7	7	7	0	1	1	0	NA	20	0	NA	1	32	1	11	12	14	1	DIMPLE	3	14	14	1	1	1	1	1	19	NA	0	0	0	NA	NA	1	0	NA	1	1	20	0	1	19
MACAQUE	15	RH	1	SPUR	DIMPLE	3	7	7	7	0	1	0	NA	NA	NA	1	25	1	34	1	9	12	13	1	SPUR	2	13	11	1	1	1	1	1	20	NA	0	0	0	NA	NA	1	0	31	1	1	20	0	1	18
MACAQUE	16	LH	1	DIMPLE	DIMPLE	3	-6	-6	-6	0	1	0	NA	NA	NA	1	16	0	NA	1	-2	-2	4	1	DIMPLE	3	4	4	1	1	1	0	1	NA	16	0	0	0	NA	NA	1	0	NA	1	1	9	0	1	5
MACAQUE	16	RH	1	DIMPLE	DIMPLE	3	-5	-5	-5	0	1	0	NA	NA	NA	0	NA	1	22	1	NA	1	3	0	NA	NA	NA	NA	1	1	0	NA	NA	NA	NA	NA	0	0	NA	NA	1	0	NA	1	1	10	0	1	5
MACAQUE	17	LH	1	DIMPLE	DIMPLE	3	-2	-2	-2	0	1	0	NA	NA	NA	1	16	0	NA	1	4	4	6	1	DIMPLE	3	6	6	1	1	1	0	1	NA	17	0	0	0	NA	NA	1	0	NA	1	1	12	0	1	10
MACAQUE	17	RH	1	DIMPLE	DIMPLE	3	-3	-3	-3	0	1	0	NA	NA	NA	1	17	1	23	1	3	3	4	1	DIMPLE	3	4	4	1	1	1	0	1	NA	16	0	0	0	NA	NA	1	0	NA	1	1	11	0	1	10
MACAQUE	18	LH	1	SPUR	HORIZONTAL	1	-5	3	-1	0	1	0	NA	NA	NA	1	18	0	NA	1	2	4	5	1	DIMPLE	3	5	5	1	1	1	0	1	NA	16	0	0	0	NA	NA	1	0	NA	1	1	11	0	1	9
MACAQUE	18	RH	1	SPUR	DIMPLE	3	-3	-3	-3	0	1	0	NA	NA	NA	0	NA	1	21	1	2	4	5	1	DIMPLE	3	5	5	1	1	1	0	1	NA	16	0	0	0	NA	NA	1	0	NA	1	1	13	0	1	9
MACAQUE	19	LH	1	SPUR	HORIZONTAL	1	-8	-5	-6.5	0	1	1	0	NA	10	1	16	1	23	1	-1	2	3	1	SPUR	2	3	2	1	1	1	1	2	8	15	0	0	0	NA	NA	1	0	21	1	1	12	0	1	7
MACAQUE	19	RH	1	SPUR	HORIZONTAL	1	-9	-3	-6	0	1	1	0	NA	11	1	18	1	22	1	-2	2	6	1	SPUR	2	6	2	1	1	1	0	1	NA	14	0	0	0	NA	NA	1	0	21	1	1	12	0	1	7
MACAQUE	20	LH	1	DIMPLE	DIMPLE	3	-2	-2	-2	0	1	0	NA	NA	NA	0	NA	1	21	1	3	4	6	1	SPUR	2	6	5	1	1	1	0	1	NA	14	0	0	0	NA	NA	1	0	NA	1	1	13	0	1	10
MACAQUE	20	RH	1	DIMPLE	DIMPLE	3	-2	-2	-2	0	1	0	NA	NA	NA	1	16	1	21	1	4	4	7	1	SPUR	2	7	4	1	1	1	0	1	NA	13	0	0	0	NA	NA	1	0	NA	1	1	13	0	1	9
MACAQUE	21	LH	1	SPUR	DIMPLE	3	6	6	6	0	1	1	0	NA	18	1	28	1	32	1	10	12	14	1	DIMPLE	3	13	13	1	1	1	0	1	NA	25	0	0	0	NA	NA	1	0	29	1	1	21	0	1	17
MACAQUE	21	RH	1	SPUR	DIMPLE	3	6	6	6	0	1	1	0	NA	17	1	26	1	34	1	11	12	14	1	DIMPLE	3	13	13	1	1	0	NA	NA	NA	NA	NA	0	0	NA	NA	1	0	31	1	1	21	0	1	17
MACAQUE	22	LH	1	DIMPLE	VERTICAL	2	-5	-5	-5	0	1	0	NA	NA	NA	1	16	1	22	1	2	2	4	1	DIMPLE	3	4	4	1	1	1	0	1	NA	16	0	0	0	NA	NA	1	0	NA	1	1	11	0	1	9
MACAQUE	22	RH	1	DIMPLE	DIMPLE	3	-5	-5	-5	0	1	0	NA	NA	NA	1	16	1	22	1	3	3	4	1	DIMPLE	3	4	4	1	1	1	1	2	10	16	0	0	0	NA	NA	1	0	NA	1	1	10	0	1	9
MACAQUE	23	LH	1	DIMPLE	HORIZONTAL	1	3	8	5.5	0	1	1	0	NA	16	1	23	1	29	1	9	9	13	1	DIMPLE	3	13	13	1	1	0	NA	NA	NA	NA	NA	0	0	NA	NA	1	0	NA	1	1	20	0	1	15
MACAQUE	23	RH	1	DIMPLE	HORIZONTAL	1	3	8	5.5	0	1	1	0	NA	21	1	28	1	28	1	9	11	13	1	DIMPLE	3	13	13	1	1	1	0	1	NA	23	0	0	0	NA	NA	1	0	NA	1	1	21	0	1	17
MACAQUE	24	LH	1	SPUR	HORIZONTAL	1	1	8	4.5	0	1	0	NA	NA	NA	1	23	1	29	1	8	11	13	1	DIMPLE	3	13	13	1	1	1	0	1	NA	23	0	0	0	NA	NA	1	0	NA	1	1	20	0	1	16
MACAQUE	24	RH	1	DIMPLE	HORIZONTAL	1	1	8	4.5	0	1	1	0	NA	15	1	25	1	34	1	11	11	12	1	SPUR	2	12	11	1	1	1	0	1	NA	24	0	0	0	NA	NA	1	0	NA	1	1	21	0	1	17
MACAQUE	25	LH	1	DIMPLE	HORIZONTAL	1	1	15	8	0	1	1	0	NA	21	1	27	1	34	1	9	10	11	1	SPUR	2	11	9	1	1	1	0	1	NA	23	0	0	0	NA	NA	1	0	28	1	1	20	0	1	15
MACAQUE	25	RH	1	DIMPLE	HORIZONTAL	1	2	9	5.5	0	1	1	0	NA	18	1	19	1	34	1	10	11	15	1	DIMPLE	3	15	15	1	1	1	0	1	NA	23	0	0	0	NA	NA	1	0	28	1	1	20	0	1	15
MACAQUE	27	LH	1	DIMPLE	HORIZONTAL	1	2	8	5	0	1	1	0	NA	18	1	25	1	30	1	9	10	13	1	SPUR	2	13	12	1	1	1	0	1	NA	24	0	0	0	NA	NA	1	0	31	1	1	20	0	1	15
MACAQUE	27	RH	1	DIMPLE	HORIZONTAL	1	2	7	4.5	0	1	1	0	NA	16	1	25	1	34	1	11	12	13	1	SPUR	2	13	10	1	1	1	0	1	NA	24	0	0	0	NA	NA	1	0	NA	1	1	19	0	1	16
MACAQUE	28	LH	1	SPUR	VERTICAL	2	-1	2	0.5	0	1	1	0	NA	13	1	23	1	34	1	3	8	11	1	DIMPLE	3	11	11	1	1	0	NA	NA	NA	NA	NA	0	0	NA	NA	1	0	30	1	1	18	0	1	14
MACAQUE	28	RH	1	SPUR	VERTICAL	2	-1	5	2	0	1	1	0	NA	16	1	27	1	34	1	6	8	14	1	DIMPLE	3	14	14	1	1	1	0	1	NA	22	0	0	0	NA	NA	1	0	NA	1	1	18	0	1	15
MACAQUE	29	LH	1	DIMPLE	VERTICAL	2	3	3	3	0	1	0	NA	NA	NA	1	23	1	28	1	9	9	12	1	SPUR	2	13	12	1	1	1	1	2	19	25	0	0	0	NA	NA	1	0	27	1	1	18	0	1	14
MACAQUE	29	RH	1	DIMPLE	VERTICAL	2	3	3	3	0	1	1	0	NA	13	1	24	1	28	1	10	10	12	1	DIMPLE	3	12	12	1	1	1	0	1	NA	23	0	0	0	NA	NA	1	0	30	1	1	20	0	1	15
MACAQUE	30	LH	1	DIMPLE	DIMPLE	3	3	3	3	0	1	0	NA	NA	NA	1	26	1	32	1	8	10	12	1	DIMPLE	3	12	12	1	1	1	0	1	NA	26	0	0	0	NA	NA	1	0	31	1	1	20	0	1	16
MACAQUE	30	RH	1	DIMPLE	DIMPLE	3	1	1	1	0	1	1	0	NA	15	1	27	1	30	1	8	9	12	1	SPUR	2	12	11	1	1	1	0	1	NA	24	0	0	0	NA	NA	1	0	29	1	1	22	0	1	16
MACAQUE	31	LH	1	DIMPLE	HORIZONTAL	1	-6	2	-2	0	1	1	0	NA	9	1	21	1	25	1	3	4	5	1	DIMPLE	3	5	5	1	1	1	0	1	NA	15	0	0	0	NA	NA	1	0	NA	1	1	16	0	1	10
MACAQUE	31	RH	1	DIMPLE	HORIZONTAL	1	-7	2	-2.5	0	1	1	0	NA	12	1	20	1	26	1	4	5	5	1	SPUR	2	5	2	1	1	1	0	1	NA	15	0	0	0	NA	NA	1	0	NA	1	1	15	0	1	11
MACAQUE	32	LH	1	DIMPLE	HORIZONTAL	1	-8	0	-4	0	1	1	0	NA	10	0	NA	1	22	1	1	5	6	1	SPUR	2	6	5	1	1	1	0	1	NA	15	0	0	0	NA	NA	1	0	NA	1	1	14	0	1	10
MACAQUE	32	RH	1	DIMPLE	HORIZONTAL	1	-8	4	-2	0	1	1	0	NA	13	0	NA	1	24	1	1	4	8	1	DIMPLE	3	8	8	1	1	1	1	2	11	16	0	0	0	NA	NA	1	0	NA	1	1	15	0	1	12
MACAQUE	33	LH	1	SPUR	DIMPLE	3	-6	-6	-6	0	1	1	0	NA	6	1	16	1	23	1	1	5	7	1	SPUR	2	7	4	1	1	1	0	1	NA	18	0	0	0	NA	NA	1	0	20	1	1	13	0	1	14
MACAQUE	33	RH	1	DIMPLE	DIMPLE	3	-6	-6	-6	0	1	1	0	NA	11	1	16	1	24	1	4	4	7	1	SPUR	2	7	4	1	1	0	1	1	10	NA	0	0	0	NA	NA	1	0	21	1	1	11	0	1	13
MACAQUE	34	LH	0	NA	HORIZONTAL	1	-5	2	-1.5	0	1	0	NA	NA	NA	0	NA	1	26	1	4	5	5	1	SPUR	2	5	4	1	1	1	1	2	11	15	0	0	0	NA	NA	1	0	NA	1	1	16	0	1	12
MACAQUE	34	RH	1	DIMPLE	HORIZONTAL	1	-6	2	-2	0	1	0	NA	NA	NA	0	NA	1	27	1	5	5	5	1	DIMPLE	3	6	6	1	1	1	1	2	10	14	0	0	0	NA	NA	1	0	NA	1	1	16	0	1	10
MACAQUE	35	LH	1	SPUR	HORIZONTAL	1	-6	-2	-4	0	1	1	0	NA	8	1	19	0	NA	1	0	3	5	1	DIMPLE	3	5	5	1	1	1	1	1	9	NA	0	0	0	NA	NA	1	0	NA	1	1	12	0	1	8
MACAQUE	35	RH	1	SPUR	HORIZONTAL	1	-6	-2	-4	0	1	0	NA	NA	NA	1	16	1	24	1	-1	2	5	1	DIMPLE	3	5	5	1	1	1	0	1	NA	15	0	0	0	NA	NA	1	0	NA	1	1	11	0	1	7
MACAQUE	36	LH	1	DIMPLE	HORIZONTAL	1	-5	1	-2	0	1	0	NA	NA	NA	1	18	1	23	1	4	4	7	1	DIMPLE	3	7	7	1	1	0	NA	NA	NA	NA	NA	0	0	NA	NA	1	0	NA	1	1	12	0	1	10
MACAQUE	36	RH	1	DIMPLE	HORIZONTAL	1	-5	-1	-3	0	1	0	NA	NA	NA	0	NA	1	22	1	2	4	7	1	SPUR	2	7	5	1	1	0	NA	NA	NA	NA	NA	0	0	NA	NA	1	0	NA	1	1	15	0	1	10
MACAQUE	37	LH	1	SPUR	HORIZONTAL	1	-9	-5	-7	0	1	1	0	NA	5	1	10	1	25	1	-4	1	4	1	DIMPLE	3	4	4	1	1	1	0	1	NA	16	0	0	0	NA	NA	1	0	17	1	1	8	0	1	7
MACAQUE	37	RH	1	SPUR	HORIZONTAL	1	-11	-4	-7.5	0	1	1	0	NA	7	1	14	1	21	1	-3	0	2	1	DIMPLE	3	2	2	1	1	1	1	2	8	16	0	0	0	NA	NA	1	0	NA	1	1	8	0	1	6
MACAQUE	38	LH	1	SPUR	HORIZONTAL	1	-10	-1	-5.5	0	1	1	0	NA	6	1	16	1	23	1	-2	3	5	1	DIMPLE	3	5	5	1	1	1	0	1	NA	16	0	0	0	NA	NA	1	0	NA	1	1	9	0	1	9
MACAQUE	38	RH	1	SPUR	HORIZONTAL	1	-9	-5	-7	0	1	1	0	NA	11	1	15	0	NA	1	-2	4	4	1	DIMPLE	3	4	4	1	1	1	0	1	NA	16	0	0	0	NA	NA	1	0	NA	1	1	9	0	1	9
MACAQUE	39	LH	1	SPUR	DIMPLE	3	-2	-2	-2	0	1	1	0	NA	11	0	NA	1	25	1	3	5	6	1	DIMPLE	3	6	6	1	1	1	1	2	10	16	0	0	0	NA	NA	1	0	NA	1	1	14	0	1	11
MACAQUE	39	RH	1	SPUR	HORIZONTAL	1	-4	1	-1.5	0	1	0	NA	NA	NA	0	NA	1	22	1	1	5	6	1	DIMPLE	3	6	6	1	1	1	1	2	10	16	0	0	0	NA	NA	1	0	NA	1	1	14	0	1	12
MACAQUE	40	LH	1	DIMPLE	VERTICAL	2	-5	-5	-5	0	1	1	0	NA	9	1	17	1	24	1	0	2	5	1	DIMPLE	3	5	5	1	1	0	NA	NA	NA	NA	NA	0	0	NA	NA	1	0	NA	1	1	11	0	1	11
MACAQUE	40	RH	1	DIMPLE	VERTICAL	2	-5	-5	-5	0	1	1	0	NA	10	1	20	1	22	1	4	4	8	1	SPUR	2	8	5	1	1	0	NA	NA	NA	NA	NA	0	0	NA	NA	1	0	NA	1	1	15	0	1	10
MACAQUE	41	LH	1	SPUR	DIMPLE	3	-5	-5	-5	0	1	1	0	NA	9	0	NA	1	21	1	-1	3	5	1	SPUR	2	5	2	1	1	1	0	1	NA	16	0	0	0	NA	NA	1	0	NA	1	1	12	0	1	8
MACAQUE	41	RH	1	SPUR	DIMPLE	3	-5	-5	-5	0	1	1	0	NA	6	0	NA	1	18	1	1	3	5	1	DIMPLE	3	5	5	1	1	1	0	1	NA	16	0	0	0	NA	NA	1	0	NA	1	1	12	0	1	8
MACAQUE	42	LH	1	SPUR	VERTICAL	2	-7	-7	-7	0	1	1	0	NA	9	1	18	1	23	1	-2	3	4	1	DIMPLE	3	4	4	1	1	1	0	1	NA	15	0	0	0	NA	NA	1	0	NA	1	1	11	0	1	9
MACAQUE	42	RH	1	DIMPLE	DIMPLE	3	-7	-7	-7	0	1	1	0	NA	6	1	11	1	17	1	1	2	5	1	DIMPLE	3	5	5	1	1	1	0	1	NA	15	0	0	0	NA	NA	1	0	NA	1	1	12	0	1	9
MACAQUE	45	LH	1	DIMPLE	HORIZONTAL	1	4	11	7.5	0	1	0	NA	NA	NA	1	20	1	30	1	9	10	12	1	SPUR	2	12	10	1	1	1	0	1	NA	24	0	0	0	NA	NA	1	0	29	1	1	19	0	1	17
MACAQUE	45	RH	1	SPUR	DIMPLE	3	4	4	4	0	1	0	NA	NA	NA	1	18	1	27	1	8	10	15	1	DIMPLE	3	15	15	1	1	1	0	1	NA	24	0	0	0	NA	NA	1	0	NA	1	1	18	0	1	16
MACAQUE	46	LH	1	SPUR	HORIZONTAL	1	-12	-2	-7	0	1	1	1	-4	5	0	NA	1	17	1	-2	0	-1	1	SPUR	2	-1	-4	1	1	0	NA	NA	NA	NA	NA	0	0	NA	NA	1	0	NA	1	1	7	0	1	5
MACAQUE	46	RH	1	SPUR	HORIZONTAL	1	-12	-2	-7	0	1	1	1	-2	-1	1	12	0	NA	1	NA	-1	-1	0	NA	NA	NA	NA	1	1	0	NA	NA	NA	NA	NA	0	0	NA	NA	1	0	NA	1	1	9	0	1	5
MACAQUE	47	LH	1	SPUR	HORIZONTAL	1	-11	-4	-7.5	0	1	1	1	-4	2	1	11	0	NA	1	-5	-3	1	1	DIMPLE	3	-1	-1	1	1	0	NA	NA	NA	NA	NA	0	0	NA	NA	1	0	14	1	1	6	0	1	2
MACAQUE	47	RH	1	SPUR	HORIZONTAL	1	-13	-7	-10	0	1	1	0	NA	2	1	9	0	NA	1	-7	-3	-3	1	DIMPLE	3	-3	-3	1	1	0	NA	NA	NA	NA	NA	0	0	NA	NA	1	0	13	1	1	3	0	1	1
MACAQUE	49	LH	0	NA	VERTICAL	2	-13	-13	-13	0	1	0	NA	NA	NA	1	4	1	9	1	-8	-7	-6	1	DIMPLE	3	-6	-6	1	1	1	0	1	NA	4	0	0	0	NA	NA	1	0	NA	1	1	-1	0	1	-3
MACAQUE	49	RH	0	NA	DIMPLE	3	-13	-13	-13	0	1	0	NA	NA	NA	1	4	1	11	1	-8	-6	-6	1	SPUR	2	-6	-7	1	1	0	NA	NA	NA	NA	NA	0	0	NA	NA	1	0	NA	1	1	1	0	1	-2
MACAQUE	50	LH	0	NA	DIMPLE	3	5	5	5	0	1	1	0	NA	16	1	24	1	28	1	10	10	11	1	DIMPLE	3	11	11	1	1	1	1	2	16	20	0	0	0	NA	NA	1	0	25	1	1	20	0	1	15
MACAQUE	50	RH	1	DIMPLE	HORIZONTAL	1	-3	8	2.5	0	1	1	0	NA	18	1	24	1	29	1	10	10	11	1	SPUR	2	11	9	1	1	1	0	1	NA	21	0	0	0	NA	NA	1	0	25	1	1	22	0	1	15
MACAQUE	51	LH	1	SPUR	DIMPLE	3	0	0	0	0	1	1	0	NA	16	1	25	1	25	1	7	9	12	1	SPUR	2	12	11	1	1	1	0	1	NA	23	0	0	0	NA	NA	1	0	24	1	1	19	0	1	15
MACAQUE	51	RH	1	SPUR	VERTICAL	2	3	3	3	0	1	1	0	NA	18	1	22	1	29	1	7	11	12	1	DIMPLE	3	12	12	1	1	1	1	2	18	23	0	0	0	NA	NA	1	0	27	1	1	21	0	1	16
MACAQUE	52	LH	1	DIMPLE	DIMPLE	3	-9	-9	-9	0	1	1	0	NA	7	0	NA	1	16	1	0	1	4	1	DIMPLE	3	4	4	1	1	1	0	1	NA	17	0	0	0	NA	NA	1	0	NA	1	1	10	0	1	7
MACAQUE	52	RH	1	SPUR	DIMPLE	3	-9	-9	-9	0	1	0	NA	NA	NA	0	NA	1	18	1	-3	0	5	1	DIMPLE	3	5	5	1	1	0	NA	NA	NA	NA	NA	0	0	NA	NA	1	0	NA	1	1	9	0	1	6
MACAQUE	54	LH	1	SPUR	HORIZONTAL	1	0	7	3.5	0	1	1	0	NA	15	1	25	1	29	1	9	11	14	1	SPUR	2	14	12	1	1	0	NA	NA	NA	NA	NA	0	0	NA	NA	1	0	29	1	1	21	0	1	15
MACAQUE	54	RH	1	SPUR	HORIZONTAL	1	0	6	3	0	1	1	0	NA	15	1	23	1	28	1	9	10	14	1	SPUR	2	14	11	1	1	0	NA	NA	NA	NA	NA	0	0	NA	NA	1	0	26	1	1	17	0	1	16
MACAQUE	55	LH	1	DIMPLE	VERTICAL	2	5	5	5	0	1	0	NA	NA	NA	0	NA	1	29	1	11	12	14	1	DIMPLE	3	14	14	1	1	0	NA	NA	NA	NA	NA	0	0	NA	NA	1	0	NA	1	1	20	0	1	16
MACAQUE	55	RH	1	DIMPLE	DIMPLE	3	4	4	4	0	1	1	0	NA	17	1	25	1	32	1	11	12	15	1	DIMPLE	3	15	15	1	1	1	0	1	NA	23	0	0	0	NA	NA	1	0	27	1	1	21	0	1	17
MACAQUE	56	LH	1	DIMPLE	VERTICAL	2	5	4	4.5	0	1	1	1	4	16	0	23	1	29	1	12	13	13	1	DIMPLE	3	12	12	1	1	1	0	1	NA	23	0	0	0	NA	NA	1	0	NA	1	1	17	0	1	18
MACAQUE	56	RH	1	DIMPLE	VERTICAL	2	4	4	4	1	1	1	1	4	12	0	25	1	30	1	12	13	13	1	DIMPLE	3	13	13	1	1	1	0	1	NA	23	0	0	0	NA	NA	1	0	NA	1	1	20	0	1	18
MACAQUE	57	LH	1	SPUR	HORIZONTAL	1	-9	0	-4.5	0	1	0	NA	NA	NA	1	18	1	23	1	-1	4	8	1	DIMPLE	3	7	7	1	1	1	0	1	NA	15	0	0	0	NA	NA	1	0	NA	1	1	13	0	1	10
MACAQUE	57	RH	1	SPUR	HORIZONTAL	1	-7	-3	-5	0	1	0	NA	NA	NA	1	19	1	24	1	1	3	4	1	DIMPLE	3	4	4	1	1	1	1	2	9	15	0	0	0	NA	NA	1	0	NA	1	1	13	0	1	9
MACAQUE	58	LH	1	SPUR	HORIZONTAL	1	-3	3	0	0	1	1	0	NA	12	1	19	1	24	1	1	4	6	1	SPUR	2	6	4	1	1	1	0	1	NA	15	0	0	0	NA	NA	1	0	NA	1	1	14	0	1	10
MACAQUE	58	RH	1	SPUR	DIMPLE	3	-5	-5	-5	0	1	1	0	NA	5	1	22	1	24	1	0	5	8	1	DIMPLE	3	8	8	1	1	1	1	2	11	15	0	0	0	NA	NA	1	0	NA	1	1	14	0	1	10
MACAQUE	59	LH	1	SPUR	HORIZONTAL	1	-6	-2	-4	0	1	1	0	NA	6	1	20	1	26	1	-1	4	5	1	DIMPLE	3	5	5	1	1	0	NA	NA	NA	NA	NA	0	0	NA	NA	1	0	NA	1	1	12	0	1	10
MACAQUE	59	RH	1	SPUR	HORIZONTAL	1	-6	2	-2	0	1	0	NA	NA	NA	0	NA	1	24	1	1	5	7	1	DIMPLE	3	7	7	1	1	0	NA	NA	NA	NA	NA	0	0	NA	NA	1	0	NA	1	1	15	0	1	11
MACAQUE	60	LH	1	DIMPLE	HORIZONTAL	1	-3	5	1	0	1	0	NA	NA	NA	0	NA	1	24	1	4	4	7	1	DIMPLE	3	7	7	1	1	0	NA	NA	NA	NA	NA	0	0	NA	NA	1	0	NA	1	1	13	0	1	9
MACAQUE	60	RH	1	SPUR	HORIZONTAL	1	-3	1	-1	0	1	0	NA	NA	NA	0	NA	0	NA	1	NA	3	9	0	NA	NA	NA	NA	1	1	0	NA	NA	NA	NA	NA	0	0	NA	NA	1	0	NA	1	1	13	0	1	10
MACAQUE	61	LH	0	NA	HORIZONTAL	1	-11	-3	-7	0	1	0	NA	NA	NA	0	NA	1	25	1	NA	1	0	0	NA	NA	NA	NA	1	1	1	0	1	NA	14	0	0	0	NA	NA	1	0	NA	1	1	11	0	1	7
MACAQUE	61	RH	0	NA	DIMPLE	3	-8	-8	-8	0	1	1	0	NA	6	1	14	0	NA	1	NA	2	5	0	NA	NA	NA	NA	1	1	1	0	1	NA	16	0	0	0	NA	NA	1	0	NA	1	1	4	0	1	7
MACAQUE	62	LH	1	SPUR	HORIZONTAL	1	-6	1	-2.5	0	1	1	0	NA	12	1	21	0	NA	1	-1	7	9	1	DIMPLE	3	7	7	1	1	0	NA	NA	NA	NA	NA	0	0	NA	NA	1	0	NA	1	1	15	0	1	13
MACAQUE	62	RH	1	SPUR	HORIZONTAL	1	-6	2	-2	0	1	0	NA	NA	NA	0	NA	0	NA	1	0	6	8	1	DIMPLE	3	6	6	1	1	1	0	1	NA	18	0	0	0	NA	NA	1	0	NA	1	1	14	0	1	12
MACAQUE	63	LH	1	SPUR	VERTICAL	2	6	6	6	0	1	1	0	NA	16	1	29	1	34	1	11	14	15	1	SPUR	2	15	14	1	1	1	0	1	NA	24	0	0	0	NA	NA	1	0	NA	1	1	23	0	1	17
MACAQUE	63	RH	1	SPUR	DIMPLE	3	6	6	6	0	1	1	0	NA	16	1	27	1	34	1	11	13	15	1	SPUR	2	15	12	1	1	1	1	2	19	NA	0	0	0	NA	NA	1	0	NA	1	1	22	0	1	19
MACAQUE	64	LH	1	DIMPLE	VERTICAL	2	4	4	4	0	1	1	0	NA	17	1	30	1	35	1	12	12	13	1	SPUR	2	13	11	1	1	0	NA	NA	NA	NA	NA	0	0	NA	NA	1	0	NA	1	1	23	0	1	17
MACAQUE	64	RH	1	DIMPLE	HORIZONTAL	1	2	7	4.5	0	1	1	0	NA	21	1	28	1	35	1	12	12	15	1	DIMPLE	3	15	15	1	1	1	0	1	NA	26	0	0	0	NA	NA	1	0	NA	1	1	19	0	1	17
MACAQUE	65	LH	1	DIMPLE	VERTICAL	2	3	3	3	0	1	1	0	NA	15	1	27	1	33	1	10	12	12	1	DIMPLE	3	12	12	1	1	1	0	1	NA	25	0	0	0	NA	NA	1	0	26	1	1	20	0	1	17
MACAQUE	65	RH	1	DIMPLE	DIMPLE	3	7	7	7	0	1	1	0	NA	17	0	NA	1	31	1	10	12	13	1	SPUR	2	13	11	1	1	0	NA	NA	NA	NA	NA	0	0	NA	NA	1	0	NA	1	1	23	0	1	17
MACAQUE	66	LH	1	DIMPLE	VERTICAL	2	-8	-8	-8	0	1	1	0	NA	2	1	8	1	11	1	-2	-2	1	1	SPUR	2	1	-3	1	1	1	0	1	NA	7	0	0	0	NA	NA	1	0	NA	1	1	4	0	1	2
MACAQUE	66	RH	1	SPUR	VERTICAL	2	-6	-6	-6	0	1	0	NA	NA	NA	1	9	1	11	1	-2	0	0	1	DIMPLE	3	0	0	1	1	1	0	1	NA	8	0	0	0	NA	NA	1	0	12	1	1	5	0	1	2
MACAQUE	67	LH	1	SPUR	HORIZONTAL	1	-10	-6	-8	0	1	1	0	NA	6	0	NA	1	16	1	-5	-2	1	1	SPUR	2	1	-1	1	1	1	0	1	NA	9	0	0	0	NA	NA	1	0	12	1	1	10	0	1	3
MACAQUE	67	RH	1	SPUR	VERTICAL	2	-8	-8	-8	0	1	1	0	NA	7	0	NA	1	16	1	-5	-2	0	1	SPUR	2	0	-1	1	1	1	0	1	NA	10	0	0	0	NA	NA	1	0	13	1	1	10	0	1	4
MACAQUE	68	LH	1	DIMPLE	HORIZONTAL	1	3	8	5.5	0	1	0	NA	NA	NA	1	27	1	35	1	11	12	14	1	DIMPLE	3	14	14	1	1	1	0	1	NA	22	0	0	0	NA	NA	1	0	20	1	1	19	0	1	16
MACAQUE	68	RH	1	SPUR	NA	NA	NA	NA	NA	0	0	1	0	NA	16	1	30	1	34	1	5	12	11	1	SPUR	2	11	11	1	1	1	0	1	NA	24	0	0	0	NA	NA	1	0	28	1	1	23	0	1	16
MACAQUE	69	LH	1	DIMPLE	HORIZONTAL	1	-6	2	-2	0	1	0	NA	NA	NA	0	NA	1	25	1	3	5	7	1	DIMPLE	3	7	7	1	1	1	0	1	NA	16	0	0	0	NA	NA	1	0	NA	1	1	15	0	1	11
MACAQUE	69	RH	1	DIMPLE	DIMPLE	3	-3	-3	-3	0	1	1	0	NA	8	1	18	1	27	1	3	4	6	1	DIMPLE	3	6	6	1	1	1	0	1	NA	15	0	0	0	NA	NA	1	0	NA	1	1	13	0	1	11
MACAQUE	70	LH	1	SPUR	HORIZONTAL	1	-9	-5	-7	0	1	1	0	NA	5	1	14	1	18	1	-3	0	3	1	DIMPLE	3	3	2	1	1	1	0	1	NA	13	0	0	0	NA	NA	1	0	NA	1	1	9	0	1	6
MACAQUE	70	RH	1	DIMPLE	DIMPLE	3	-7	-7	-7	0	1	1	0	NA	4	1	13	0	NA	1	-1	0	2	1	DIMPLE	3	2	2	1	1	1	0	1	NA	11	0	0	0	NA	NA	1	0	NA	1	1	8	0	1	6
MACAQUE	71	LH	1	DIMPLE	HORIZONTAL	1	4	10	7	0	1	0	NA	NA	NA	1	27	1	32	1	11	12	13	1	DIMPLE	3	12	12	1	1	1	0	1	NA	24	0	0	0	NA	NA	1	0	NA	1	1	20	0	1	16
MACAQUE	71	RH	1	DIMPLE	DIMPLE	3	4	4	4	0	1	1	0	NA	12	1	24	1	32	1	9	10	12	1	DIMPLE	3	12	12	1	1	1	0	1	NA	24	0	0	0	NA	NA	1	0	NA	1	1	18	0	1	16
MACAQUE	72	LH	1	SPUR	HORIZONTAL	1	4	8	6	0	1	1	0	NA	15	1	31	1	30	1	9	13	15	1	DIMPLE	3	15	15	1	1	0	NA	NA	NA	NA	NA	0	0	NA	NA	1	0	NA	1	1	21	0	1	18
MACAQUE	72	RH	1	SPUR	HORIZONTAL	1	4	8	6	0	1	0	NA	NA	NA	1	28	1	30	1	8	11	14	1	DIMPLE	3	14	14	1	1	1	0	1	NA	23	0	0	0	NA	NA	1	0	NA	1	1	20	0	1	18
MACAQUE	73	LH	0	NA	HORIZONTAL	1	3	10	6.5	0	1	0	NA	NA	NA	0	NA	1	30	1	NA	12	13	1	SPUR	2	13	11	1	1	1	0	1	NA	24	0	0	0	NA	NA	1	0	26	1	1	20	0	1	17
MACAQUE	73	RH	1	SPUR	VERTICAL	2	5	5	5	0	1	0	NA	NA	NA	1	26	1	31	1	9	10	13	1	DIMPLE	3	NA	NA	1	1	1	0	1	NA	22	0	0	0	NA	NA	1	0	NA	1	1	19	0	1	15
MACAQUE	74	LH	1	SPUR	HORIZONTAL	1	6	10	8	0	1	0	NA	NA	NA	0	NA	0	NA	1	9	12	14	1	SPUR	2	14	11	1	1	1	0	1	NA	25	0	0	0	NA	NA	1	0	NA	1	1	22	0	1	19
MACAQUE	74	RH	1	DIMPLE	DIMPLE	3	7	7	7	0	1	0	NA	NA	NA	1	25	1	31	1	10	12	17	1	DIMPLE	3	16	16	1	1	1	0	1	NA	26	0	0	0	NA	NA	1	0	NA	1	1	24	0	1	19
MACAQUE	75	LH	1	SPUR	HORIZONTAL	1	-11	-6	-8.5	0	1	0	NA	NA	NA	0	NA	1	12	1	-6	-3	-1	1	SPUR	2	-1	-3	1	1	0	NA	NA	NA	NA	NA	0	0	NA	NA	1	0	NA	1	1	5	0	1	2
MACAQUE	75	RH	1	SPUR	HORIZONTAL	1	-11	-6	-8.5	0	1	0	NA	NA	NA	1	8	1	13	1	-6	-2	1	1	SPUR	2	1	-4	1	1	1	0	1	NA	8	0	0	0	NA	NA	1	0	13	1	1	4	0	1	0
MACAQUE	76	LH	1	DIMPLE	VERTICAL	2	3	4	3.5	0	1	1	1	4	13	1	25	1	30	1	8	8	13	1	SPUR	2	13	10	1	1	1	0	1	NA	25	0	0	0	NA	NA	1	0	30	1	1	18	0	1	17
MACAQUE	76	RH	1	SPUR	DIMPLE	3	2	2	2	0	1	1	0	NA	12	1	23	1	30	1	6	10	12	1	SPUR	2	12	9	1	1	1	0	1	NA	25	0	0	0	NA	NA	1	0	25	1	1	17	0	1	15
MACAQUE	81	LH	1	SPUR	HORIZONTAL	1	3	10	6.5	0	1	0	NA	NA	NA	1	25	1	34	1	9	11	15	1	DIMPLE	3	15	15	1	1	0	NA	NA	NA	NA	NA	0	0	NA	NA	1	0	NA	1	1	20	0	1	17
MACAQUE	81	RH	1	SPUR	HORIZONTAL	1	3	8	5.5	0	1	0	NA	NA	NA	1	25	1	30	1	8	12	14	1	DIMPLE	3	14	14	1	1	1	0	1	NA	23	0	0	0	NA	NA	1	0	28	1	1	19	0	1	17
MACAQUE	82	LH	1	SPUR	DIMPLE	3	2	2	2	0	1	1	0	NA	13	0	NA	1	27	1	10	12	13	1	DIMPLE	3	12	12	1	1	1	0	1	NA	24	0	0	0	NA	NA	1	0	NA	1	1	19	0	1	15
MACAQUE	82	RH	1	SPUR	DIMPLE	3	2	2	2	0	1	1	0	NA	11	1	23	1	27	1	7	10	9	1	SPUR	2	9	7	1	1	1	0	1	NA	24	0	0	0	NA	NA	1	0	NA	1	1	19	0	1	15
MACAQUE	83	LH	0	NA	HORIZONTAL	1	3	10	6.5	0	1	0	NA	NA	NA	0	NA	1	31	1	NA	11	11	1	SPUR	2	11	7	1	1	0	NA	NA	NA	NA	NA	0	0	NA	NA	1	0	26	1	1	21	0	1	16
MACAQUE	83	RH	1	DIMPLE	VERTICAL	2	3	7	5	0	1	1	0	NA	16	1	28	1	33	1	9	11	10	1	DIMPLE	3	NA	NA	1	1	0	NA	NA	NA	NA	NA	0	0	NA	NA	1	0	NA	1	1	20	0	1	14
MACAQUE	84	LH	1	DIMPLE	VERTICAL	2	5	5	5	0	1	1	0	NA	18	1	30	0	NA	1	11	12	12	1	SPUR	2	12	11	1	1	0	NA	NA	NA	NA	NA	0	0	NA	NA	1	0	NA	1	1	21	0	1	19
MACAQUE	84	RH	1	SPUR	VERTICAL	2	5	5	5	0	1	1	0	NA	18	1	30	0	NA	1	10	12	15	1	SPUR	2	15	13	1	1	1	0	1	NA	23	0	0	0	NA	NA	1	0	NA	1	1	22	0	1	17
MACAQUE	85	LH	1	DIMPLE	HORIZONTAL	1	4	8	6	0	1	0	NA	NA	NA	1	26	1	34	1	11	11	12	1	DIMPLE	3	12	12	1	1	1	0	1	NA	25	0	0	0	NA	NA	1	0	NA	1	1	19	0	1	16
MACAQUE	85	RH	1	DIMPLE	NA	NA	NA	NA	NA	0	0	0	NA	NA	NA	1	28	0	NA	1	11	12	13	1	DIMPLE	3	13	13	1	1	1	0	1	NA	25	0	0	0	NA	NA	1	0	NA	1	1	20	0	1	16
MACAQUE	86	LH	1	DIMPLE	DIMPLE	3	4	4	4	0	1	1	0	NA	14	1	25	1	28	1	9	12	13	1	DIMPLE	3	12	12	1	1	1	1	2	18	24	0	0	0	NA	NA	1	0	28	1	1	18	0	1	17
MACAQUE	86	RH	1	DIMPLE	DIMPLE	3	3	3	3	0	1	1	0	NA	16	1	24	1	28	1	12	12	12	1	SPUR	2	12	10	1	1	1	0	1	NA	22	0	0	0	NA	NA	1	0	30	1	1	18	0	1	16
MACAQUE	87	LH	1	DIMPLE	HORIZONTAL	1	1	11	6	0	1	0	NA	NA	NA	1	28	1	34	1	7	9	10	1	DIMPLE	3	10	10	1	1	1	0	1	NA	22	0	0	0	NA	NA	1	0	27	1	1	19	0	1	15
MACAQUE	87	RH	1	DIMPLE	HORIZONTAL	1	1	7	4	0	1	0	NA	NA	NA	1	25	1	30	1	8	9	10	1	DIMPLE	3	10	10	1	1	1	0	1	NA	22	0	0	0	NA	NA	1	0	NA	1	1	17	0	1	15
MACAQUE	88	LH	1	SPUR	HORIZONTAL	1	0	7	3.5	0	1	1	0	NA	17	1	23	1	31	1	9	11	12	1	DIMPLE	3	12	12	1	1	1	1	2	16	21	0	0	0	NA	NA	1	0	25	1	1	18	0	1	15
MACAQUE	88	RH	0	NA	HORIZONTAL	1	2	9	5.5	0	1	1	0	NA	16	1	23	1	31	1	11	9	12	1	DIMPLE	3	12	12	1	1	1	0	1	NA	21	0	0	0	NA	NA	1	0	24	1	1	19	0	1	16
MACAQUE	89	LH	1	SPUR	HORIZONTAL	1	3	12	7.5	0	1	0	NA	NA	NA	0	NA	1	32	1	10	12	15	1	DIMPLE	3	15	15	1	1	0	NA	NA	NA	NA	NA	0	0	NA	NA	1	0	32	1	1	23	0	1	18
MACAQUE	89	RH	1	DIMPLE	HORIZONTAL	1	3	8	5.5	0	1	0	NA	NA	NA	0	NA	1	31	1	10	12	13	1	DIMPLE	3	13	13	1	1	0	NA	NA	NA	NA	NA	0	0	NA	NA	1	0	34	1	1	20	0	1	17
MACAQUE	90	LH	1	SPUR	HORIZONTAL	1	2	8	5	0	1	0	NA	NA	NA	1	23	1	33	1	7	11	14	1	DIMPLE	3	11	11	1	1	1	0	1	NA	26	0	0	0	NA	NA	1	0	31	1	1	17	0	1	16
MACAQUE	90	RH	1	DIMPLE	DIMPLE	3	5	5	5	0	1	0	NA	NA	NA	1	26	1	31	1	11	12	16	1	DIMPLE	3	14	14	1	1	1	0	1	NA	24	0	0	0	NA	NA	1	0	NA	1	1	20	0	1	18
[truncated: 31 more columns]
