# Supplementary material for: A revised perspective on the evolution of the lateral frontal cortex in primates
Source: Sci Adv. 2023 May 19;9(20):eadf9445. doi: 10.1126/sciadv.adf9445 (PMC10198639; doi:10.1126/sciadv.adf9445)
Supplement: Supplementary file 2 — Data S1 and S2 [file sciadv.adf9445_data_s1_and_s2.zip › adf9445_Data_S2.xlsx]

## Sheet: Feuil1
Reference Number	Reference details
95	M. Watanabe, Prefrontal unit activity during associative learning in the monkey. Exp Brain Res. 80, 296–309 (1990).
96	S. Carlson, H. Tanila, A. Pertovaara, A. Lähteenmäki, Vertical and horizontal coding of space in the monkey dorsolateral prefrontal cortex. Brain Res. 527, 145–149 (1990).
97	H. Tanila, S. Carlson, I. Linnankoski, H. Kahila, Regional distribution of functions in dorsolateral prefrontal cortex of the monkey. Behavioural Brain Research. 53, 63–71 (1993).
98	S. Carlson, P. Rämä, H. Tanila, I. Linnankoski, H. Mansikka, Dissociation of mnemonic coding and other functional neuronal processing in the monkey prefrontal cortex. Journal of Neurophysiology. 77, 761–774 (1997).
99	S. Funahashi, M. Inoue, K. Kubota, Delay-period activity in the primate prefrontal cortex encoding multiple spatial positions and their order of presentation. Behavioural Brain Research. 84, 203–223 (1997).
100	I. Hasegawa, T. Fukushima, T. Ihara, Y. Miyashita, Callosal window between prefrontal cortices: cognitive Interaction to retrieve long-term memory. 281, 5 (1998).
101	J. D. Wallis, E. K. Miller, Neuronal activity in primate dorsolateral and orbital prefrontal cortex during performance of a reward preference task. Eur J Neurosci. 18, 2069–2081 (2003).
102	R. P. Hasegawa, A. M. Blitz, M. E. Goldberg, Neurons in monkey prefrontal cortex whose activity tracks the progress of a three-step self-ordered task. Journal of Neurophysiology. 92, 1524–1535 (2004).
103	S. Everling, J. F. X. DeSouza, Rule-dependent activity for prosaccades and antisaccades in the primate prefrontal cortex. Journal of Cognitive Neuroscience. 17, 1483–1496 (2005).
104	S. Everling, C. J. Tinsley, D. Gaffan, J. Duncan, Selective representation of task-relevant objects and locations in the monkey prefrontal cortex. European Journal of Neuroscience. 23, 2197–2214 (2006).
105	M. Matsumoto, K. Matsumoto, K. Tanaka, Effects of novelty on activity of lateral and medial prefrontal neurons. Neuroscience Research. 57, 268–276 (2007).
106	I. Diester, A. Nieder, Complementary contributions of prefrontal neuron classes in abstract numerical categorization. Journal of Neuroscience. 28, 7737–7747 (2008).
107	S. W. Kennerley, J. D. Wallis, Evaluating choices by single neurons in the frontal lobe: outcome value encoded across multiple decision variables. European Journal of Neuroscience, 13 (2009).
108	S. Bongard, A. Nieder, Basic mathematical rules are encoded by primate prefrontal cortex neurons. Proc. Natl. Acad. Sci. U.S.A. 107, 2277–2282 (2010).
109	M. Yamada, M. del C. R. Pita, T. Iijima, K.-I. Tsutsui, Rule-dependent anticipatory activity in prefrontal neurons. Neuroscience Research. 67, 162–171 (2010).
110	J. E. Roy, M. Riesenhuber, T. Poggio, E. K. Miller, Prefrontal cortex activity during flexible categorization. Journal of Neuroscience. 30, 8519–8528 (2010).
111	I. E. Monosov, D. L. Sheinberg, K. G. Thompson, Paired neuron recordings in the prefrontal and inferotemporal cortices reveal that spatial selection precedes object identification during visual search. Proc. Natl. Acad. Sci. U.S.A. 107, 13105–13110 (2010).
112	T. K. Berdyyeva, C. R. Olson, Rank signals in four areas of macaque frontal cortex during selection of actions and objects in serial order. Journal of Neurophysiology. 104, 141–159 (2010).
113	S. Tsujimoto, A. Genovesio, S. P. Wise, Evaluating self-generated decisions in frontal pole cortex of monkeys. Nat Neurosci. 13, 120–126 (2010).
114	E. G. Antzoulatos, E. K. Miller, Differences between neural activity in prefrontal cortex and striatum during learning of novel abstract categories. Neuron. 71, 243–249 (2011).
115	A. Genovesio, S. Tsujimoto, S. P. Wise, Prefrontal cortex activity during the discrimination of relative distance. Journal of Neuroscience. 31, 3968–3980 (2011).
116	T. Meyer, X.-L. Qi, T. R. Stanford, C. Constantinidis, Stimulus selectivity in dorsal and ventral prefrontal cortex after training in working memory tasks. Journal of Neuroscience. 31, 6266–6276 (2011).
117	K. Merten, A. Nieder, Active encoding of decisions about stimulus absence in primate prefrontal cortex neurons. Proc. Natl. Acad. Sci. U.S.A. 109, 6289–6294 (2012).
118	P. G. Middlebrooks, M. A. Sommer, Neuronal correlates of metacognition in primate frontal cortex. Neuron. 75, 517–530 (2012).
119	C. R. Hussar, T. Pasternak, Common rules guide comparisons of speed and direction of motion in the dorsolateral prefrontal cortex. Journal of Neuroscience. 33, 972–986 (2013).
120	T. Lennert, J. C. Martinez-Trujillo, Prefrontal neurons of opposite spatial preference display distinct target selection dynamics. Journal of Neuroscience. 33, 9520–9529 (2013).
121	U. Maoz, U. Rutishauser, S. Kim, X. Cai, D. Lee, C. Koch, Predeliberation activity in prefrontal cortex and striatum and the prediction of subsequent value judgment. Front. Neurosci. 7 (2013), doi:10.3389/fnins.2013.00225.
122	R. Kiani, C. J. Cueva, J. B. Reppas, W. T. Newsome, Dynamics of neural population responses in prefrontal cortex indicate changes of mind on single trials. Current Biology. 24, 1542–1547 (2014).
123	A. Matsushima, M. Tanaka, Differential neuronal representation of spatial attention dependent on relative target locations during multiple object tracking. Journal of Neuroscience. 34, 9963–9969 (2014).
124	J. L. McKee, M. Riesenhuber, E. K. Miller, D. J. Freedman, Task dependence of visual and category representations in prefrontal and inferior temporal cortices. Journal of Neuroscience. 34, 16065–16075 (2014).
125	X. Pan, H. Fan, K. Sawa, I. Tsuda, M. Tsukada, M. Sakagami, Reward inference by primate prefrontal and striatal neurons. Journal of Neuroscience. 34, 1380–1396 (2014).
126	K. Sakamoto, N. Kawaguchi, K. Yagi, H. Mushiake, Spatiotemporal patterns of current source density in the prefrontal cortex of a behaving monkey. Neural Networks. 62, 67–72 (2015).
127	K. -i. Amemori, S. Amemori, A. M. Graybiel, Motivation and affective judgments differentially recruit neurons in the primate dorsolateral prefrontal and anterior cingulate cortex. Journal of Neuroscience. 35, 1939–1953 (2015).
128	K.-I. Tsutsui, T. Hosokawa, M. Yamada, T. Iijima, Representation of functional category in the monkey prefrontal cortex and its rule-dependent use for behavioral selection. Journal of Neuroscience. 36, 3038–3048 (2016).
129	K. J. Skoblenick, T. Womelsdorf, S. Everling, Ketamine alters outcome-related local field potentials in monkey prefrontal cortex. Cereb. Cortex. 26, 2743–2752 (2016).
130	F. M. Stoll, V. Fontanier, E. Procyk, Specific frontal neural dynamics contribute to decisions to check. Nat Commun. 7, 11990 (2016).
131	D. Mendoza-Halliday, J. C. Martinez-Trujillo, Neuronal population coding of perceived and memorized visual features in the lateral prefrontal cortex. Nat Commun. 8, 15471 (2017).
132	K. Z. Xu, B. A. Anderson, E. E. Emeric, A. W. Sali, V. Stuphorn, S. Yantis, S. M. Courtney, Neural basis of cognitive control over movement inhibition: Human fMRI and primate electrophysiology evidence. Neuron. 96, 1447-1458.e6 (2017).
133	A. Wutz, R. Loonis, J. E. Roy, J. A. Donoghue, E. K. Miller, Different levels of category abstraction by different dynamics in different prefrontal areas. Neuron. 97, 716-726.e8 (2018).
134	E. Marcos, S. Nougaret, S. Tsujimoto, A. Genovesio, Outcome modulation across tasks in the primate dorsolateral prefrontal cortex. Neuroscience. 371, 96–105 (2018).
135	A. F. Carpenter, G. Baud-Bovy, A. P. Georgopoulos, G. Pellizzer, Encoding of serial order in working memory: neuronal activity in motor, premotor, and prefrontal cortex during a memory scanning task. J. Neurosci. 38, 4912–4933 (2018).
136	M. L. Leavitt, F. Pieper, A. J. Sachs, J. C. Martinez-Trujillo, A quadrantic bias in prefrontal representation of visual-mnemonic space. Cerebral Cortex. 28, 2405–2421 (2018).
137	F.-K. Chiang, J. D. Wallis, Spatiotemporal encoding of search strategies by prefrontal neurons. Proc. Natl. Acad. Sci. U.S.A. 115, 5010–5015 (2018).
138	F.-K. Chiang, J. D. Wallis, Neuronal encoding in prefrontal cortex during hierarchical reinforcement learning. Journal of Cognitive Neuroscience. 30, 1197–1208 (2018).
139	L. T. Hunt, W. M. N. Malalasekera, A. O. de Berker, B. Miranda, S. F. Farmer, T. E. J. Behrens, S. W. Kennerley, Triple dissociation of attention and decision computations across prefrontal cortex. Nat Neurosci. 21, 1471–1481 (2018).
140	M. A. Lebedev, A. Messinger, J. D. Kralik, S. P. Wise, Representation of attended versus remembered locations in prefrontal cortex. PLoS Biol. 2, e365 (2004).
